# Supplementary material for: Unexpected formation and crystal structure of tetra­kis­(1H-pyrazole-κN 2)­palladium(II) dichloride
Source: Acta Crystallogr Sect E Struct Rep Online. 2014 Nov 15;70(Pt 12):486–8. doi: 10.1107/S160053681402460X (PMC4257448; doi:10.1107/S160053681402460X)
Supplement: Supplementary file 2 [file e-70-00486-Isup2.hkl]

# 
# h,k,l, Fc-squared, Fo-squared, sigma(Fo-squared) and status flag 
# 
data_I
_shelx_title ' ip57b in C2/c' 
_shelx_refln_list_code          4 
_shelx_F_calc_maximum      310.60 
_exptl_crystal_F_000       896.00 
_reflns_d_resolution_high  0.7291 
 
loop_ 
 _symmetry_equiv_pos_as_xyz 
 'x, y, z' 
 '-x, y, -z+1/2' 
 'x+1/2, y+1/2, z' 
 '-x+1/2, y+1/2, -z+1/2' 
 '-x, -y, -z' 
 'x, -y, z-1/2' 
 '-x+1/2, -y+1/2, -z' 
 'x+1/2, -y+1/2, z-1/2' 
 
_cell_length_a    13.7970 
_cell_length_b     9.6560 
_cell_length_c    14.1740 
_cell_angle_alpha  90.000 
_cell_angle_beta  117.799 
_cell_angle_gamma  90.000 
 
_shelx_F_squared_multiplier     1.000 
 
loop_ 
 _refln_index_h 
 _refln_index_k 
 _refln_index_l 
 _refln_F_squared_calc 
 _refln_F_squared_meas 
 _refln_F_squared_sigma 
 _refln_observed_status 
   2   0   0    40010.51    40898.90    148.64 o 
   4   0   0    11249.21    14254.58    107.94 o 
   6   0   0    23061.82    22079.15    415.32 o 
   8   0   0    16396.92    17759.69     93.45 o 
  10   0   0     8983.07     9399.43     49.75 o 
  12   0   0    11187.22    11863.19    232.43 o 
  14   0   0     4240.01     4283.43     79.22 o 
  16   0   0      374.09      401.77     50.82 o 
   1   1   0      882.69      654.21    114.44 o 
   3   1   0     5224.27     5314.23     50.05 o 
   5   1   0     5694.73     5757.91     44.55 o 
   7   1   0     5525.49     6304.91     48.65 o 
   9   1   0      525.63      416.99     18.30 o 
  11   1   0     4186.72     3947.07     38.87 o 
  13   1   0      302.32      256.06     21.90 o 
  15   1   0      454.97      497.68     33.20 o 
   0   2   0    12488.66    13980.19    148.58 o 
   4   2   0    72110.75    73390.39    321.58 o 
   6   2   0     9446.74    10604.84     38.69 o 
   8   2   0    12479.19    13730.36     94.57 o 
  10   2   0    13823.42    13865.48     35.41 o 
  12   2   0     3136.54     3581.22     54.36 o 
  14   2   0     3766.41     3396.54     51.89 o 
  16   2   0     5638.85     5376.02     74.86 o 
   1   3   0      358.93      418.30     24.37 o 
   3   3   0     9993.47    11025.25     52.68 o 
   5   3   0    13437.39    14463.44    140.40 o 
   7   3   0     2427.01     2643.60     23.46 o 
   9   3   0     1317.13     1224.20     20.20 o 
  11   3   0     1330.89     1282.23     36.12 o 
  13   3   0       19.40       61.40     21.83 o 
  15   3   0       17.87       91.99     22.46 o 
   0   4   0    44453.47    47554.79    196.34 o 
   2   4   0    27576.93    28876.79    408.83 o 
   4   4   0    23145.23    25909.00    283.13 o 
   6   4   0    35255.35    35395.72    669.92 o 
   8   4   0    10034.21    11064.45    164.20 o 
  10   4   0     3137.13     3224.13     54.88 o 
  12   4   0     9790.13     9919.32    164.68 o 
  14   4   0     3754.95     3853.69     88.34 o 
   1   5   0     5613.32     6316.49    360.78 o 
   3   5   0     1864.67     2018.98     30.11 o 
   5   5   0      453.76      432.93     26.98 o 
   7   5   0     2198.38     2333.60    106.72 o 
   9   5   0      295.30      313.68     22.43 o 
  11   5   0      116.76      143.35     22.00 o 
  13   5   0      176.57      141.12     26.75 o 
  15   5   0        6.43       26.45     24.94 o 
   0   6   0     3615.21     4476.75    264.13 o 
   2   6   0    17393.52    17058.28    807.63 o 
   4   6   0    21721.52    24016.63     64.81 o 
   6   6   0    14112.22    14899.89     88.45 o 
   8   6   0    11589.26    12385.06     47.22 o 
  10   6   0     7983.22     7979.72    416.85 o 
  12   6   0     1165.76     1238.99     44.83 o 
  14   6   0     2414.99     2049.46    168.44 o 
   1   7   0       57.20      101.77     27.82 o 
   3   7   0      127.79      109.46     25.95 o 
   5   7   0     1747.03     1791.23     37.29 o 
   7   7   0       16.36       28.73     50.20 o 
   9   7   0      503.93      437.90     29.53 o 
  11   7   0      701.46      649.45     29.41 o 
  13   7   0       62.74       99.87     31.33 o 
   0   8   0    17304.07    16818.75   1567.26 o 
   2   8   0     3406.32     3753.36    152.44 o 
   4   8   0     7868.10     8127.00     43.98 o 
   6   8   0     9589.73    10077.41     45.62 o 
   8   8   0     7621.89     7846.56     97.84 o 
  10   8   0     4519.12     4390.22     86.09 o 
  12   8   0     3256.41     3064.14    104.59 o 
   1   9   0      882.36      919.00     69.39 o 
   3   9   0       34.95       39.06     31.43 o 
   5   9   0       18.11       41.16     28.65 o 
   7   9   0     1194.02     1003.72     31.81 o 
   9   9   0      386.84     1256.71    521.03 o 
  11   9   0        3.20      132.87     60.34 o 
   0  10   0     2653.73     2742.35    297.49 o 
   2  10   0     7318.55     7463.24     76.73 o 
   4  10   0     3976.65     4221.55    182.97 o 
   6  10   0     3179.15     3173.90    114.27 o 
   8  10   0     4259.44     4213.68     39.50 o 
  10  10   0     2805.11     2603.93     37.44 o 
   1  11   0       23.49       65.12     33.98 o 
   3  11   0       23.82       36.65     35.95 o 
   5  11   0       36.36       58.24     46.69 o 
   7  11   0       80.74      174.21     32.30 o 
   9  11   0      187.90      171.45     44.28 o 
   0  12   0     2555.97     1947.27    505.55 o 
   2  12   0     3238.24     3058.66    135.79 o 
   4  12   0     2999.36     2874.23     43.57 o 
   6  12   0     1845.79     1615.70     47.18 o 
   1  13   0       31.43       68.50     50.63 o 
   3  13   0       79.60       96.93     58.11 o 
 -17   1   1     1478.37     1428.72     55.82 o 
 -15   1   1     1195.36     1139.39     26.06 o 
 -13   1   1     2650.06     2801.34     31.14 o 
 -11   1   1     6593.79     6799.61     83.65 o 
  -9   1   1    24752.44    27067.77    344.14 o 
  -7   1   1    16188.42    16195.99    132.82 o 
  -5   1   1    16903.19    19266.32    150.13 o 
  -3   1   1    19368.80    20271.52    115.21 o 
  -1   1   1    38324.01    25537.54   4541.94 o 
   1   1   1    56610.33    50883.23   2637.67 o 
   3   1   1    46308.66    47209.18    602.35 o 
   5   1   1     8532.72     8287.71     89.19 o 
   7   1   1     8971.89     9774.84     68.10 o 
   9   1   1     7651.64     7907.60     50.86 o 
  11   1   1     3795.08     4161.66     26.21 o 
  13   1   1     5807.84     5694.03     38.23 o 
  15   1   1     3885.87     3720.17     59.61 o 
 -16   2   1        7.66       45.46     23.67 o 
 -14   2   1       64.00      314.85    155.97 o 
 -12   2   1     1747.31     1781.70     22.67 o 
 -10   2   1      387.58      387.14     26.31 o 
  -8   2   1        2.10       37.31     21.87 o 
  -6   2   1       95.24      145.24     22.23 o 
  -4   2   1      146.02      254.63     18.89 o 
  -2   2   1      294.26      263.06     23.67 o 
   0   2   1     4352.28     3985.59    123.71 o 
   2   2   1       62.26      100.37     20.16 o 
   4   2   1     4073.80     4029.26     69.59 o 
   6   2   1     3416.86     3819.14     46.18 o 
   8   2   1      642.56      735.76     31.81 o 
  10   2   1      738.30      844.72    130.51 o 
  12   2   1       55.37       74.72     20.90 o 
  14   2   1      161.03      210.21     25.49 o 
  16   2   1      329.23      376.46     24.23 o 
 -15   3   1     2111.46     1996.77     65.53 o 
 -13   3   1     5235.57     5864.98    100.78 o 
 -11   3   1     7141.04     6992.66     76.64 o 
  -9   3   1     3343.14     3895.27     33.67 o 
  -7   3   1    21266.70    22167.74    157.68 o 
  -5   3   1    21404.69    23521.13    329.38 o 
  -3   3   1    19597.89    21071.45   1036.08 o 
  -1   3   1    42966.45    42729.74   2385.37 o 
   1   3   1    25290.45    24943.42    595.30 o 
   3   3   1    13410.13    14660.86    666.28 o 
   5   3   1    24371.30    23928.57    549.30 o 
   7   3   1     9503.57    10276.34    176.11 o 
   9   3   1     3398.04     3355.80     25.01 o 
  11   3   1     9131.40     9451.62    170.72 o 
  13   3   1     4325.00     4437.39     93.92 o 
  15   3   1     2330.59     2126.78     79.80 o 
 -16   4   1        2.76       42.53     25.22 o 
 -14   4   1      503.95      555.83     43.68 o 
 -12   4   1        0.17       48.06     21.55 o 
 -10   4   1      783.45      795.88     36.18 o 
  -8   4   1      594.93      653.88     19.52 o 
  -6   4   1     3426.51     3684.99     34.29 o 
  -4   4   1      897.99      824.05     25.16 o 
  -2   4   1     1754.37     1516.92     90.75 o 
   0   4   1      129.14      210.38     25.70 o 
   2   4   1     1975.92     2010.12     30.17 o 
   4   4   1       24.91       47.79     21.56 o 
   6   4   1      539.23      570.80     37.01 o 
   8   4   1     1004.65     1215.17     31.27 o 
  10   4   1      670.51      785.47     22.59 o 
  12   4   1      777.17      691.98     24.13 o 
  14   4   1      115.79      180.49     24.63 o 
 -15   5   1     3813.17     3622.29    102.79 o 
 -13   5   1     1609.90     1506.75     50.44 o 
 -11   5   1     4591.42     4877.01     79.32 o 
  -9   5   1     3722.65     4148.38     81.38 o 
  -7   5   1     5067.17     5248.67    378.35 o 
  -5   5   1    21084.54    23273.83    130.12 o 
  -3   5   1    40893.29    40913.21    221.28 o 
  -1   5   1     2564.37     2978.11    179.18 o 
   1   5   1     7347.62     6923.59    151.94 o 
   3   5   1    21324.10    22444.85    317.28 o 
   5   5   1    11436.14    12181.19    183.93 o 
   7   5   1     8641.89     9061.88    334.69 o 
   9   5   1    11343.11    11617.23    246.10 o 
  11   5   1     3839.50     3691.24     59.22 o 
  13   5   1     1273.11     1111.71     45.47 o 
 -14   6   1        5.85       78.97     24.77 o 
 -12   6   1     1240.07     1310.66     60.22 o 
 -10   6   1      803.55      730.82     30.47 o 
  -8   6   1     2793.22     2804.46    105.83 o 
  -6   6   1      894.31      930.82     43.79 o 
  -4   6   1      714.53      695.83     28.18 o 
  -2   6   1      508.43      321.29     25.39 o 
   0   6   1      303.66      406.13     25.19 o 
   2   6   1        9.31       28.06     25.95 o 
   4   6   1     3282.66     3287.74     96.85 o 
   6   6   1      422.47      352.51     40.85 o 
   8   6   1      953.97     1121.77     47.84 o 
  10   6   1     1091.55     1131.41     48.76 o 
  12   6   1       23.09       33.16     23.28 o 
  14   6   1      187.97      176.58     26.45 o 
 -13   7   1     5148.84     5360.48    217.86 o 
 -11   7   1     1116.51     1092.98     32.02 o 
  -9   7   1     3629.31     3814.86     36.26 o 
  -7   7   1     7706.62     8183.08    166.92 o 
  -5   7   1     3921.66     4201.46     35.01 o 
  -3   7   1     4947.59     5409.89     40.41 o 
  -1   7   1    29477.30    29389.31   2178.07 o 
   1   7   1    11094.83    11156.61    506.00 o 
   3   7   1      983.27     1166.36     38.82 o 
   5   7   1     6851.57     7128.95    188.02 o 
   7   7   1    16464.60    18069.09    377.37 o 
   9   7   1     4735.19     4484.52     37.42 o 
  11   7   1     3943.22     3974.19     86.04 o 
  13   7   1     2959.40     2863.16     56.37 o 
 -12   8   1      754.21      866.17     33.19 o 
 -10   8   1       14.32       70.14     65.31 o 
  -8   8   1     4127.51     4084.77     50.95 o 
  -6   8   1       50.32        0.83     27.71 o 
  -4   8   1     1235.94     1154.29     30.88 o 
  -2   8   1       66.79       63.49     29.91 o 
   0   8   1     1061.19     1044.95     47.55 o 
   2   8   1      220.03      272.54     38.12 o 
   4   8   1     3023.67     3043.89     33.90 o 
   6   8   1      557.97      544.87     29.08 o 
   8   8   1      863.47     1037.35     29.75 o 
  10   8   1      127.10      136.77     31.36 o 
  12   8   1       22.93       44.40     30.28 o 
 -11   9   1     2448.68     2637.09     38.20 o 
  -9   9   1     3946.90     4329.36     38.61 o 
  -7   9   1      723.09      755.78     75.33 o 
  -5   9   1     7438.65     7943.16     46.20 o 
  -3   9   1     7550.25     7617.17    242.08 o 
  -1   9   1     1462.85     1618.94     97.84 o 
   1   9   1     4164.92     4261.81    300.70 o 
   3   9   1    13545.81    13505.61    558.65 o 
   5   9   1     5461.33     5651.76     54.51 o 
   7   9   1     2205.88     2241.58     44.91 o 
   9   9   1     7286.53     7412.79    199.86 o 
  11   9   1     1339.16     1311.54    120.85 o 
 -10  10   1       61.19      107.85     32.67 o 
  -8  10   1      114.60      191.28     67.01 o 
  -6  10   1      702.90      804.22     33.51 o 
  -4  10   1      897.99      825.39     35.26 o 
  -2  10   1     1526.34     1584.95    106.98 o 
   0  10   1       12.70       33.87     29.78 o 
   2  10   1      100.42      135.18     34.83 o 
   4  10   1      695.32      726.44     35.52 o 
   6  10   1      202.19      177.15     32.37 o 
   8  10   1      228.51      328.66     32.36 o 
  10  10   1      290.21      255.75     36.67 o 
  -9  11   1      788.83      719.30     34.39 o 
  -7  11   1     4308.47     4469.83     42.84 o 
  -5  11   1     1205.53     1210.25     49.04 o 
  -3  11   1      581.18      643.74     56.54 o 
  -1  11   1     6222.54     5866.01    324.60 o 
   1  11   1     5455.49     5212.84    444.17 o 
   3  11   1     2276.49     2293.87     43.71 o 
   5  11   1     5236.47     5102.38    114.97 o 
   7  11   1     2718.81     2701.35     46.56 o 
  -6  12   1      172.09      213.65     76.03 o 
  -4  12   1        0.38       20.74     37.84 o 
  -2  12   1      443.16      432.49     43.95 o 
   0  12   1        1.14       16.50     37.85 o 
   2  12   1      177.84      191.21     61.92 o 
   4  12   1      308.11      347.33     42.79 o 
   6  12   1        5.29       50.86     47.97 o 
  -3  13   1     3044.25     2330.42    456.42 o 
  -1  13   1      441.68      266.78    150.07 o 
   1  13   1     2785.96     2040.20    622.22 o 
 -16   0   2      201.20      223.85     32.42 o 
 -14   0   2     2341.75     2472.83     35.14 o 
 -12   0   2     4340.24     4525.79    168.49 o 
 -10   0   2     3245.02     3947.05     33.58 o 
  -8   0   2    26258.83    25708.17    580.96 o 
  -6   0   2    20397.85    22587.78     86.25 o 
  -4   0   2     5402.54     7940.15     67.59 o 
  -2   0   2    22203.14    24121.10    358.83 o 
   0   0   2    43692.97    32395.29    417.64 o 
   2   0   2     2385.89     2950.05     39.24 o 
   4   0   2    18131.75    17936.17    337.85 o 
   6   0   2    30024.44    29033.58    101.81 o 
   8   0   2     5924.13     6328.94     38.24 o 
  10   0   2     6709.27     7165.52     40.95 o 
  12   0   2     7065.62     7130.04    116.88 o 
  14   0   2     2163.07     2352.41     36.30 o 
 -17   1   2       26.66       26.14     24.12 o 
 -15   1   2      933.42      879.99     36.97 o 
 -13   1   2     1104.64     1088.27     29.81 o 
 -11   1   2      493.25      489.28     21.53 o 
  -9   1   2     7489.74     7569.73     38.93 o 
  -7   1   2       94.41      184.32     15.73 o 
  -5   1   2    15240.81    16496.84     50.21 o 
  -3   1   2      916.34      916.13     21.33 o 
  -1   1   2      346.95      427.04     44.99 o 
   1   1   2     1052.08      897.14     21.52 o 
   3   1   2    10545.30    11092.63    140.20 o 
   5   1   2       93.51       49.83     16.07 o 
   7   1   2     6966.57     6882.72     77.50 o 
   9   1   2      489.09      441.82     18.53 o 
  11   1   2     2406.83     2326.82     23.64 o 
  13   1   2      743.66      698.71     22.92 o 
  15   1   2       11.27       41.26     22.95 o 
 -16   2   2     3631.76     3279.72    101.67 o 
 -14   2   2      885.86     1051.53     47.99 o 
 -12   2   2      923.36      981.21     21.29 o 
 -10   2   2    13994.33    14535.69    145.66 o 
  -8   2   2     3245.49     3789.04     58.34 o 
  -6   2   2    15125.27    16163.50    140.71 o 
  -4   2   2    34575.75    34588.38    564.49 o 
  -2   2   2      294.13      437.23     36.54 o 
   0   2   2     1566.96     2026.90     75.16 o 
   2   2   2    38403.62    35422.50   1680.05 o 
   4   2   2    24278.98    22748.46    413.55 o 
   6   2   2     3569.27     4352.95     66.94 o 
   8   2   2    16724.15    16470.40    139.48 o 
  10   2   2     4216.32     4542.46     26.10 o 
  12   2   2     2927.64     2918.75     42.51 o 
  14   2   2     5966.94     5684.59     56.07 o 
 -17   3   2       59.01       89.20     24.80 o 
 -15   3   2      778.89      751.60     24.46 o 
 -13   3   2     1446.99     1360.01     22.24 o 
 -11   3   2      723.49      786.37     27.44 o 
  -9   3   2      263.08      232.29     24.71 o 
  -7   3   2      677.37      883.13     18.64 o 
  -5   3   2     3055.00     3322.14     93.84 o 
  -3   3   2    17742.96    18167.19   1088.73 o 
  -1   3   2        1.06        4.80     26.77 o 
   1   3   2    25438.76    25077.19    925.43 o 
   3   3   2     1859.96     1931.12     72.57 o 
   5   3   2      214.29      348.63     18.18 o 
   7   3   2     1140.26     1034.89     19.25 o 
   9   3   2       44.66       24.01     19.64 o 
  11   3   2      762.50      682.36     22.04 o 
  13   3   2      854.43      849.37     23.80 o 
  15   3   2       79.64       62.77     24.17 o 
 -16   4   2      485.33      482.82     33.57 o 
 -14   4   2     4601.11     4954.65    125.07 o 
 -12   4   2     8076.32     7968.91    142.27 o 
 -10   4   2       36.85      159.91     18.99 o 
  -8   4   2    11242.95    11322.60    206.32 o 
  -6   4   2     3195.29     3556.64     35.21 o 
  -4   4   2     6393.09     6600.74    302.27 o 
  -2   4   2    19477.75    18215.55   1140.99 o 
   0   4   2    21721.31    19276.06    597.53 o 
   2   4   2     6483.65     6856.11    273.11 o 
   4   4   2     3291.34     3037.39    105.63 o 
   6   4   2    19315.06    19466.63    732.72 o 
   8   4   2     1197.90     1232.89     36.73 o 
  10   4   2    10277.96    10595.31    255.55 o 
  12   4   2     6822.79     6802.62    134.14 o 
  14   4   2     1422.79     1434.79     27.43 o 
 -15   5   2      195.93      188.02     24.07 o 
 -13   5   2       55.90       77.84     22.91 o 
 -11   5   2      292.95      360.22     21.48 o 
  -9   5   2      701.71      702.65     22.55 o 
  -7   5   2       73.41      113.01     20.84 o 
  -5   5   2     8523.55     9318.16    328.43 o 
  -3   5   2     3273.87     3350.58    201.72 o 
  -1   5   2      161.74      194.85     27.80 o 
   1   5   2     2431.02     2392.66    107.37 o 
   3   5   2     9840.70    10098.40     80.17 o 
   5   5   2      328.60      346.61     50.78 o 
   7   5   2       21.11       31.67     20.33 o 
   9   5   2        1.71       40.29     22.59 o 
  11   5   2      575.42      615.76     23.63 o 
  13   5   2      110.13       99.53     25.43 o 
 -14   6   2     1385.13     1251.35     89.65 o 
 -12   6   2     1820.96     1848.61     94.66 o 
 -10   6   2     6913.10     7447.56    108.88 o 
  -8   6   2      328.20      356.42     27.85 o 
  -6   6   2     3308.63     3854.88     33.39 o 
  -4   6   2    10180.37    10117.08     83.25 o 
  -2   6   2    12703.85    12785.19   1162.73 o 
   0   6   2    10985.71    10927.32    353.36 o 
   2   6   2    10761.10    10524.29    488.99 o 
   4   6   2     6048.63     6396.36    202.34 o 
   6   6   2     1712.15     1893.25     29.82 o 
   8   6   2    11213.70    11583.73     74.46 o 
  10   6   2     3364.00     3659.44    137.34 o 
  12   6   2     1534.22     1379.46     83.05 o 
 -13   7   2       52.18       85.77     38.74 o 
 -11   7   2      116.91       70.53     48.96 o 
  -9   7   2      284.47      334.99     29.35 o 
  -7   7   2       28.37       30.75     25.58 o 
  -5   7   2     1634.46     1689.37     29.56 o 
  -3   7   2       60.01       79.62     22.04 o 
  -1   7   2        2.74       36.99     24.93 o 
   1   7   2      377.16      377.86     26.65 o 
   3   7   2      201.45      221.51     26.56 o 
   5   7   2      812.24      786.94     46.89 o 
   7   7   2     1520.92     1577.10     30.93 o 
   9   7   2        0.13       43.56     30.01 o 
  11   7   2       22.33       -2.50     48.38 o 
  13   7   2       22.09       82.10     29.54 o 
 -14   8   2     1521.01     1299.19     58.03 o 
 -12   8   2     2336.73     2160.33     33.42 o 
 -10   8   2     1450.65     1520.87     33.15 o 
  -8   8   2     2618.10     2834.42     32.97 o 
  -6   8   2     2733.47     3054.53     59.47 o 
  -4   8   2     2130.24     2382.71     49.25 o 
  -2   8   2    10024.57    10236.12    987.76 o 
   0   8   2    11893.41    12258.70    354.47 o 
   2   8   2     3412.71     3717.55    251.14 o 
   4   8   2     5083.02     5082.40    177.55 o 
   6   8   2     4890.16     5279.68    123.25 o 
   8   8   2     2438.38     2594.53     42.71 o 
  10   8   2     2848.73     2874.61     74.21 o 
  12   8   2     1991.95     1830.42    143.66 o 
 -13   9   2        0.11      115.06     44.78 o 
 -11   9   2      289.95      269.20     29.56 o 
  -9   9   2        1.06       61.75     30.49 o 
  -7   9   2      341.57      278.70     31.35 o 
  -5   9   2      377.42      525.29     33.27 o 
  -3   9   2      122.74      133.66     26.76 o 
  -1   9   2       21.92       88.00     33.58 o 
   1   9   2       46.27       99.86     30.35 o 
   3   9   2       21.37       21.68     30.28 o 
   5   9   2       14.91       75.58     29.22 o 
   7   9   2       73.94       66.93     57.32 o 
   9   9   2      453.44      423.25     32.18 o 
  11   9   2       26.12      127.69     32.60 o 
 -10  10   2     1648.56     1592.96     35.48 o 
  -8  10   2     1931.16     1929.21     35.13 o 
  -6  10   2     2664.07     2777.76     40.12 o 
  -4  10   2     4101.54     4236.22     98.92 o 
  -2  10   2     2434.68     2602.46    128.22 o 
   0  10   2     3306.45     3263.20    175.89 o 
   2  10   2     6838.36     6981.19    525.08 o 
   4  10   2     4320.38     4439.27    127.85 o 
   6  10   2     2610.24     2770.42     36.84 o 
   8  10   2     2002.71     1910.15     60.72 o 
  -9  11   2      112.35      131.06     76.65 o 
  -7  11   2        0.13       37.24     35.55 o 
  -5  11   2      184.18      131.97     35.23 o 
  -3  11   2      411.08      510.47     56.37 o 
  -1  11   2      177.77      179.23     32.52 o 
   1  11   2        1.91      -10.51     53.89 o 
   3  11   2        0.31       55.06     34.44 o 
   5  11   2      138.37      200.43     52.44 o 
   7  11   2       19.24        3.16     32.70 o 
  -6  12   2     2335.92     2108.17     44.99 o 
  -4  12   2     2911.12     2788.36     66.88 o 
  -2  12   2     1097.33     1005.52     65.64 o 
   0  12   2     1180.42     1074.22    213.81 o 
   2  12   2     3901.58     4050.59     67.79 o 
   4  12   2     3290.01     3105.94     49.83 o 
  -3  13   2      301.19      220.65     60.63 o 
  -1  13   2      145.83       66.98     51.19 o 
   1  13   2       23.60       32.87     44.57 o 
 -17   1   3     3559.86     3265.32     97.73 o 
 -15   1   3     4794.44     4908.17    116.32 o 
 -13   1   3     2326.57     2398.14     62.83 o 
 -11   1   3     5347.50     5865.31     48.28 o 
  -9   1   3     8779.39     8666.11     56.83 o 
  -7   1   3     7121.29     7742.10     84.23 o 
  -5   1   3    24561.90    24286.12    290.41 o 
  -3   1   3    16350.03    16973.79     96.74 o 
  -1   1   3    11091.30     9358.68    344.52 o 
   1   1   3    12433.63    10464.11    211.20 o 
   3   1   3    18598.76    17384.89    217.73 o 
   5   1   3    15073.75    14969.52    113.50 o 
   7   1   3    21665.08    21819.70    229.56 o 
   9   1   3     7523.13     7916.53     57.38 o 
  11   1   3     4540.67     4581.00     51.22 o 
  13   1   3     3101.05     3108.70     32.34 o 
  15   1   3     2930.02     2593.17     82.67 o 
 -16   2   3      176.88      205.75     22.14 o 
 -14   2   3       11.59        4.08     29.34 o 
 -12   2   3      254.17      262.36     19.71 o 
 -10   2   3      205.31      228.46     16.88 o 
  -8   2   3     2201.38     2700.13     48.23 o 
  -6   2   3      603.70      562.79     17.83 o 
  -4   2   3     1535.19     1593.31     25.34 o 
  -2   2   3     3364.42     3153.06    216.97 o 
   0   2   3     4056.06     3364.14     69.24 o 
   2   2   3     1886.61     2067.46     83.75 o 
   4   2   3        8.62       16.70     16.01 o 
   6   2   3       69.55      108.87     16.43 o 
   8   2   3      708.78      651.53     22.31 o 
  10   2   3      711.15      750.08     20.24 o 
  12   2   3        6.83       23.82     21.83 o 
  14   2   3        8.53       40.44     29.44 o 
 -17   3   3     1602.72     1423.40     42.51 o 
 -15   3   3     3314.59     3574.09     94.92 o 
 -13   3   3     8517.61     8404.80    127.83 o 
 -11   3   3     2555.56     2723.14     29.12 o 
  -9   3   3     4684.12     4798.50     90.66 o 
  -7   3   3    15516.93    16052.59    201.75 o 
  -5   3   3     6436.40     6579.90    183.60 o 
  -3   3   3    13472.19    13420.87   1127.34 o 
  -1   3   3    29594.65    23539.99   1117.44 o 
   1   3   3    11771.47    11918.58    337.06 o 
   3   3   3    12707.13    11763.53    456.10 o 
   5   3   3    19285.67    19024.21    522.45 o 
   7   3   3     4840.96     4815.77    108.73 o 
   9   3   3     7986.52     8182.25    153.43 o 
  11   3   3     7204.97     7440.44    103.80 o 
  13   3   3     3659.42     3579.88     92.92 o 
 -16   4   3      124.12      142.27     23.68 o 
 -14   4   3      442.37      744.02    190.49 o 
 -12   4   3      648.39      743.75     22.70 o 
 -10   4   3      929.76     1032.79     21.20 o 
  -8   4   3      510.81      561.48     25.41 o 
  -6   4   3     1051.53      951.64     20.66 o 
  -4   4   3      122.47      113.15     18.39 o 
  -2   4   3       65.69       49.61     21.42 o 
   0   4   3       75.97       53.94     22.31 o 
   2   4   3     1472.18     1333.04     32.34 o 
   4   4   3     4924.01     5028.20    158.73 o 
   6   4   3      206.24      234.45     17.76 o 
   8   4   3      489.17      503.19     20.07 o 
  10   4   3      230.59      265.59     21.26 o 
  12   4   3      115.83      140.59     23.15 o 
  14   4   3       77.21       88.56     24.51 o 
 -15   5   3     1191.82     1120.68     49.09 o 
 -13   5   3     2628.26     2468.52     43.66 o 
 -11   5   3     8839.71     9463.15    179.13 o 
  -9   5   3     4905.55     5142.07     31.09 o 
  -7   5   3     3636.46     4162.00    198.58 o 
  -5   5   3    13584.91    13257.77    525.26 o 
  -3   5   3    10736.40    10285.72    582.13 o 
  -1   5   3     1868.99     1847.22    109.55 o 
   1   5   3    26440.29    24869.91   1366.40 o 
   3   5   3    15817.15    16119.91    323.52 o 
   5   5   3     4000.85     4107.71    102.49 o 
   7   5   3     4050.80     4180.44    147.50 o 
   9   5   3     7578.29     8153.25    273.96 o 
  11   5   3     2490.63     2250.12     74.62 o 
  13   5   3     3152.91     3170.47    166.05 o 
 -16   6   3       50.51       90.80     69.86 o 
 -14   6   3        2.47      -25.61     25.61 o 
 -12   6   3     1038.99     1064.33     42.74 o 
 -10   6   3      983.48     1149.70     47.40 o 
  -8   6   3     1552.90     1394.88     66.70 o 
  -6   6   3     3362.43     3235.58    100.23 o 
  -4   6   3      313.73      474.17     23.38 o 
  -2   6   3       65.26      397.95    166.87 o 
   0   6   3      385.72      304.45     20.85 o 
   2   6   3       11.10       97.75     43.29 o 
   4   6   3      351.69      335.69     28.35 o 
   6   6   3     4396.22     4285.32    174.53 o 
   8   6   3        6.44        1.20     24.89 o 
  10   6   3      834.49      834.18     25.71 o 
  12   6   3        4.43        5.92     26.65 o 
 -15   7   3     1750.93     1658.10     42.88 o 
 -13   7   3     3422.59     3382.01    212.61 o 
 -11   7   3     2654.50     2582.28     43.13 o 
  -9   7   3     9430.32     9919.05     42.34 o 
  -7   7   3     4858.98     5140.56     40.31 o 
  -5   7   3      666.09      781.27     31.48 o 
  -3   7   3     7262.04     7685.19    433.49 o 
  -1   7   3    28976.21    29617.96    206.54 o 
   1   7   3     5050.20     5445.94    275.80 o 
   3   7   3     1852.02     1804.91     40.93 o 
   5   7   3     6991.89     7690.88    108.68 o 
   7   7   3     5612.15     5788.30    315.00 o 
   9   7   3     1214.46     1172.24     27.98 o 
  11   7   3     4509.55     4808.76    113.57 o 
 -14   8   3       10.71       39.06     30.23 o 
 -12   8   3      435.47      485.42     69.66 o 
 -10   8   3      183.72      187.29     50.24 o 
  -8   8   3      934.06      850.06     52.07 o 
  -6   8   3     1914.06     1990.52     32.19 o 
  -4   8   3      277.02      349.10     26.92 o 
  -2   8   3     1759.53     1642.40    150.78 o 
   0   8   3      101.00       78.86     24.12 o 
   2   8   3      745.18      620.36     43.91 o 
   4   8   3      359.88      463.06     28.29 o 
   6   8   3     1285.61     1315.70     31.56 o 
   8   8   3       79.82       77.01     31.79 o 
  10   8   3      826.33      921.70     58.40 o 
 -13   9   3      275.89      244.21     33.26 o 
 -11   9   3     4647.39     4573.20    161.82 o 
  -9   9   3     2028.17     1999.63     62.25 o 
  -7   9   3     3614.84     3825.41     38.85 o 
  -5   9   3    10666.77    10987.91    193.16 o 
  -3   9   3     4040.14     4286.46    295.16 o 
  -1   9   3      768.67      943.76     34.82 o 
   1   9   3     6358.36     6408.57    527.32 o 
   3   9   3     9831.95     9912.21    432.75 o 
   5   9   3     1061.27     1089.91     31.47 o 
   7   9   3     2929.64     2983.83     36.45 o 
   9   9   3     2322.86     2479.45     36.44 o 
 -10  10   3      177.55      338.46     93.54 o 
  -8  10   3      292.19      275.33     62.99 o 
  -6  10   3     1095.78     1102.77     36.81 o 
  -4  10   3       22.41       49.91     45.61 o 
  -2  10   3       37.57       46.68     28.89 o 
   0  10   3     1646.73     1672.38    138.94 o 
   2  10   3      174.29      173.13     33.89 o 
   4  10   3      314.79      342.63     33.28 o 
   6  10   3      361.73      355.42     32.24 o 
   8  10   3      304.12      392.60     32.85 o 
  -9  11   3     1736.19     1613.01     37.98 o 
  -7  11   3     5353.06     5340.18     93.54 o 
  -5  11   3     1914.81     1929.22     39.92 o 
  -3  11   3     3205.04     3179.09     89.19 o 
  -1  11   3     5516.68     5175.92    241.39 o 
   1  11   3     1024.45     1077.89     86.42 o 
   3  11   3     1473.13     1429.07    113.03 o 
   5  11   3     4800.21     4983.07    170.93 o 
   7  11   3      696.33      604.29     36.10 o 
  -6  12   3      264.41      307.02     52.31 o 
  -4  12   3      140.34       95.77     57.20 o 
  -2  12   3      153.85      142.47     35.79 o 
   0  12   3       63.58      100.55     41.30 o 
   2  12   3       26.55       69.70     38.01 o 
   4  12   3      435.71      438.56     35.64 o 
  -1  13   3      317.32      190.53    117.54 o 
 -18   0   4      991.95      848.39     35.39 o 
 -16   0   4     3989.97     3987.75     72.06 o 
 -14   0   4    10149.21    10443.96    546.15 o 
 -12   0   4     5102.92     5631.73    122.76 o 
 -10   0   4     4424.82     4232.42     93.62 o 
  -8   0   4    12045.05    12078.47    520.32 o 
  -6   0   4     3654.39     3623.79     33.86 o 
  -4   0   4       82.30       68.67     20.09 o 
   0   0   4     3917.56     3156.67     35.29 o 
   2   0   4     1585.18     1532.08     27.45 o 
   4   0   4    14595.04    12925.89    381.72 o 
   6   0   4    12980.99    12300.06    284.08 o 
   8   0   4     3226.12     3613.03     90.14 o 
  10   0   4     3899.39     3738.48    103.30 o 
  12   0   4     2198.39     2395.68     37.03 o 
  14   0   4      110.11      132.44     32.74 o 
 -17   1   4      183.01      222.78     22.20 o 
 -15   1   4      307.35      298.26     21.89 o 
 -13   1   4     4660.52     4361.84     70.35 o 
 -11   1   4       26.08       21.79     16.26 o 
  -9   1   4     6419.80     7237.70    151.39 o 
  -7   1   4     3481.08     3488.14     67.84 o 
  -5   1   4        4.78       18.28     14.72 o 
  -3   1   4     1044.81     1106.00     21.23 o 
  -1   1   4     3064.69     2631.28     73.78 o 
   1   1   4     1219.90     1039.62     22.75 o 
   3   1   4     6598.85     5739.03     57.16 o 
   5   1   4     3515.73     3620.08     35.11 o 
   7   1   4     1688.07     1485.69     20.28 o 
   9   1   4     2696.65     2429.00     22.88 o 
  11   1   4       43.72       55.38     21.55 o 
  13   1   4      349.25      396.46     23.48 o 
 -16   2   4     4782.12     4604.62    137.38 o 
 -14   2   4     2146.10     2240.81     47.91 o 
 -12   2   4     7712.43     8015.32    100.77 o 
 -10   2   4     8098.94     8207.08    116.85 o 
  -8   2   4     1786.94     2131.45     30.49 o 
  -6   2   4    21832.45    20570.01    436.22 o 
  -4   2   4    37796.89    39052.87   1430.65 o 
  -2   2   4      746.47      969.39     41.73 o 
   0   2   4    25646.46    23814.85    328.41 o 
   2   2   4    35417.74    28545.61    947.75 o 
   4   2   4     4956.01     5302.22    151.89 o 
   6   2   4     4776.58     4723.76     85.91 o 
   8   2   4     8045.00     8043.71     63.72 o 
  10   2   4     1180.28     1305.31     22.61 o 
  12   2   4     1316.18     1171.90     38.45 o 
  14   2   4     3838.38     3396.71     83.36 o 
 -17   3   4       14.15       63.31     26.65 o 
 -15   3   4      302.90      361.25     22.37 o 
 -13   3   4      297.26      305.09     21.53 o 
 -11   3   4     1301.70     1209.28     27.30 o 
  -9   3   4     3051.73     3114.13     64.78 o 
  -7   3   4     5527.41     6132.87    138.28 o 
  -5   3   4     2620.55     2903.53    114.79 o 
  -3   3   4     3693.02     3400.69    223.11 o 
  -1   3   4     1450.63     1345.70    119.66 o 
   1   3   4        0.38       31.93     18.59 o 
   3   3   4     5908.92     5480.92    158.77 o 
   5   3   4      772.80      771.46     31.22 o 
   7   3   4      449.59      382.72     17.79 o 
   9   3   4     1691.29     1632.83     23.74 o 
  11   3   4       68.09       77.58     22.63 o 
  13   3   4       69.95       88.12     23.94 o 
 -16   4   4     2498.44     2624.47    117.15 o 
 -14   4   4     8503.93     8337.90    274.94 o 
 -12   4   4     3168.93     3356.81     48.26 o 
 -10   4   4     4444.77     4539.73    101.66 o 
  -8   4   4    16790.07    17678.90    246.29 o 
  -6   4   4     5260.85     5198.29    216.64 o 
  -4   4   4     5789.17     6039.21    475.89 o 
  -2   4   4    21965.27    18972.34   1170.93 o 
   0   4   4    12230.66    11220.45    147.67 o 
   2   4   4     4631.90     4499.90    131.17 o 
   4   4   4    13178.16    12559.15    318.52 o 
   6   4   4     5161.31     5077.64    152.41 o 
   8   4   4      839.58      961.39     44.79 o 
  10   4   4     6576.53     6204.71    131.89 o 
  12   4   4     2948.74     3126.18     59.65 o 
 -15   5   4       20.39       66.67     22.09 o 
 -13   5   4      761.65      743.71     23.33 o 
 -11   5   4       72.23       66.17     23.54 o 
  -9   5   4      517.53      558.35     45.62 o 
  -7   5   4     1800.78     1669.27     85.13 o 
  -5   5   4       44.90       95.51     18.13 o 
  -3   5   4     5098.59     5519.61    324.94 o 
  -1   5   4     2069.03     2089.49     88.46 o 
   1   5   4      810.43      783.19     56.64 o 
   3   5   4     1734.53     1544.65     42.22 o 
   5   5   4     1258.20     1304.82    100.78 o 
   7   5   4      792.08      746.18     24.00 o 
   9   5   4       13.85      -20.56     22.15 o 
  11   5   4       34.50       71.82     23.44 o 
  13   5   4        1.70       25.91     26.57 o 
 -16   6   4     1730.99     1640.12    161.55 o 
 -14   6   4      702.34      717.86     26.39 o 
 -12   6   4     5902.86     6047.53    210.80 o 
 -10   6   4     8645.33     8702.33    368.57 o 
  -8   6   4     6058.53     6427.75    315.90 o 
  -6   6   4     8566.92     8968.56    337.48 o 
  -4   6   4     9820.48     9318.20    601.65 o 
  -2   6   4     1879.90     2035.94     64.94 o 
   0   6   4     8764.84     8168.48    406.37 o 
   2   6   4     9253.84     8968.73    437.87 o 
   4   6   4     3514.84     3863.89     76.36 o 
   6   6   4     3422.95     3528.67     31.20 o 
   8   6   4     5494.03     5540.45    271.75 o 
  10   6   4     1035.68     1059.62     50.25 o 
  12   6   4     1577.71     1395.45    126.81 o 
 -15   7   4      216.08      228.81     29.10 o 
 -13   7   4      124.98      142.52     33.52 o 
 -11   7   4        0.08       38.34     27.07 o 
  -9   7   4     1350.75     1244.12     42.51 o 
  -7   7   4      216.36      278.58     23.21 o 
  -5   7   4       50.55       35.46     21.94 o 
  -3   7   4        0.14       10.49     21.17 o 
  -1   7   4       45.79       61.12     21.33 o 
   1   7   4       69.30      138.64     64.02 o 
   3   7   4     1739.47     1659.63     32.94 o 
   5   7   4       63.22      103.19     26.90 o 
   7   7   4       67.19       65.22     48.59 o 
   9   7   4      394.31      384.81     32.86 o 
  11   7   4       36.60       62.28     35.47 o 
 -14   8   4     1980.26     1811.14     91.42 o 
 -12   8   4     2829.72     2929.79    172.88 o 
 -10   8   4     4774.30     4887.59    141.75 o 
  -8   8   4     6574.98     7133.04    110.71 o 
  -6   8   4     5923.38     6062.84     80.96 o 
  -4   8   4     1934.37     2131.21     90.30 o 
  -2   8   4    11409.95    11468.46     60.39 o 
   0   8   4     1244.10     1583.56    144.97 o 
   2   8   4     2622.29     2512.37    146.43 o 
   4   8   4     3611.29     3797.76    178.63 o 
   6   8   4     3402.48     3374.77    132.52 o 
   8   8   4     2446.14     2527.74    105.66 o 
  10   8   4     2281.66     2046.11     32.56 o 
 -13   9   4      116.46      218.52     30.52 o 
 -11   9   4        0.05       34.32     60.96 o 
  -9   9   4      101.12      105.36     30.47 o 
  -7   9   4      256.26      262.44     29.99 o 
  -5   9   4       42.01       35.52     26.47 o 
  -3   9   4      736.64      735.21     63.88 o 
  -1   9   4      388.84      460.45     31.43 o 
   1   9   4       35.18       55.65     30.38 o 
   3   9   4        3.04       29.62     30.35 o 
   5   9   4      685.79      560.51     32.58 o 
   7   9   4       18.27       64.96     56.08 o 
   9   9   4      171.47      191.51     49.25 o 
 -12  10   4     1281.58     1209.90     97.05 o 
 -10  10   4     2573.25     2412.16     37.08 o 
  -8  10   4     2910.52     2806.44    107.48 o 
  -6  10   4     4264.68     4505.75     44.09 o 
  -4  10   4     5767.80     5981.85     81.35 o 
  -2  10   4     1034.22     1136.62     75.60 o 
   0  10   4     3501.16     3296.10    130.00 o 
   2  10   4     1635.59     1680.99    121.80 o 
   4  10   4     1602.85     1702.03     74.95 o 
   6  10   4     2680.83     2545.60     36.67 o 
   8  10   4     1455.88     1251.96     35.75 o 
  -9  11   4       22.71       94.02     36.32 o 
  -7  11   4      149.36      156.05     42.30 o 
  -5  11   4      238.82      293.84     36.14 o 
  -3  11   4       27.82       50.95     30.21 o 
  -1  11   4      196.95      253.28     35.05 o 
   1  11   4       32.63       33.64     35.47 o 
   3  11   4       11.70        4.22     45.61 o 
   5  11   4        1.19       27.83     34.00 o 
  -6  12   4     2600.15     2523.03     93.45 o 
  -4  12   4     2756.57     2661.57     50.92 o 
  -2  12   4     1300.25      963.03    182.97 o 
   0  12   4     1305.74     1393.68     62.16 o 
   2  12   4     2081.58     1996.26    162.24 o 
   4  12   4     1543.94     1312.62     41.18 o 
 -17   1   5     2093.06     2119.68     94.04 o 
 -15   1   5     2919.08     2787.85     43.37 o 
 -13   1   5     3787.60     4139.80    115.82 o 
 -11   1   5    12152.21    12878.89    266.11 o 
  -9   1   5     5481.23     5854.78     88.48 o 
  -7   1   5     7703.48     7641.01    106.08 o 
  -5   1   5    17250.48    16677.22    219.95 o 
  -3   1   5    20853.09    18096.76   1185.92 o 
  -1   1   5    14202.60    12060.62    176.20 o 
   1   1   5    11313.17     8788.32    119.91 o 
   3   1   5     3286.49     2934.88     34.06 o 
   5   1   5     4956.76     4235.75     55.90 o 
   7   1   5     4344.42     4587.90     84.84 o 
   9   1   5      909.75      938.90     20.86 o 
  11   1   5     1196.80     1211.25     43.18 o 
  13   1   5      856.29      804.08     41.77 o 
 -18   2   5       16.91       36.61     34.96 o 
 -16   2   5       11.06       19.63     20.86 o 
 -14   2   5      481.56      495.76     20.20 o 
 -12   2   5      791.57      813.62     26.45 o 
 -10   2   5       15.35      213.38    114.92 o 
  -8   2   5      381.13      391.50     24.68 o 
  -6   2   5     1006.71      950.12     19.40 o 
  -4   2   5      724.48      614.18     17.40 o 
  -2   2   5      101.10       93.70     14.81 o 
   0   2   5       66.89       64.02     15.12 o 
   2   2   5      494.53      514.75     17.61 o 
   4   2   5     1328.56     1448.75     38.34 o 
   6   2   5      197.73      235.38     16.26 o 
   8   2   5      132.00      274.56     78.82 o 
  10   2   5      461.09      423.73     21.68 o 
  12   2   5      148.19      215.16     23.63 o 
 -17   3   5     2023.86     1864.71     78.94 o 
 -15   3   5     4572.36     4593.39    146.35 o 
 -13   3   5     6192.25     6259.77    171.05 o 
 -11   3   5     1568.79     1739.64     30.74 o 
  -9   3   5    13122.46    14048.82    345.10 o 
  -7   3   5    13380.29    13299.91    164.44 o 
  -5   3   5     5968.12     6535.53    403.93 o 
  -3   3   5    15552.76    12937.47    793.18 o 
  -1   3   5    13686.28    11931.86    362.81 o 
   1   3   5     5316.40     4306.15     83.86 o 
   3   3   5     9403.97     8676.35    303.79 o 
   5   3   5     4444.63     4163.86    104.52 o 
   7   3   5      752.76      779.06     25.54 o 
   9   3   5     3301.15     3216.80     50.12 o 
  11   3   5     1712.39     2761.16    503.44 o 
  13   3   5     1008.16      852.47     25.87 o 
 -16   4   5      128.19      162.84     22.87 o 
 -14   4   5      301.24      697.33    201.82 o 
 -12   4   5       13.37       -2.75     19.65 o 
 -10   4   5      751.00      787.19     30.07 o 
  -8   4   5      427.25      529.06     25.09 o 
  -6   4   5      315.89      266.75     27.12 o 
  -4   4   5      771.13      611.52     47.48 o 
  -2   4   5        4.50       29.21     17.07 o 
   0   4   5     2537.53     2392.02     70.45 o 
   2   4   5      125.00       80.42     18.71 o 
   4   4   5        0.07       11.49     16.98 o 
   6   4   5     1458.13     1484.90     48.90 o 
   8   4   5        1.59       10.40     21.85 o 
  10   4   5      303.59      322.04     23.31 o 
  12   4   5       28.23       64.23     24.73 o 
 -17   5   5     3711.02     3514.39    172.19 o 
 -15   5   5     1215.63     1099.58     66.74 o 
 -13   5   5     3747.46     4073.91    173.56 o 
 -11   5   5     5684.06     5703.26    248.03 o 
  -9   5   5     5230.05     5492.20    249.75 o 
  -7   5   5     9435.13     9927.97    474.47 o 
  -5   5   5    17531.21    16963.62    982.80 o 
  -3   5   5      397.57      439.61     22.84 o 
  -1   5   5     2779.83     2347.71     80.45 o 
   1   5   5    15626.82    13591.75    543.31 o 
   3   5   5     6167.44     6353.12     79.08 o 
   5   5   5     1500.17     1568.89     82.01 o 
   7   5   5     3451.89     3874.42    125.70 o 
   9   5   5     2036.44     1933.28     34.71 o 
  11   5   5      672.24      648.59     27.53 o 
 -16   6   5      257.84      323.91     25.17 o 
 -14   6   5      346.17      367.93     32.65 o 
 -12   6   5      746.88      767.75     42.22 o 
 -10   6   5     2702.66     2634.10    139.77 o 
  -8   6   5      117.60      152.80     21.05 o 
  -6   6   5      728.54      725.78     35.88 o 
  -4   6   5      290.05      206.64     21.85 o 
  -2   6   5      198.61      275.49     22.92 o 
   0   6   5       30.51       17.65     19.80 o 
   2   6   5     2731.99     2623.95    115.77 o 
   4   6   5        7.81       23.43     21.49 o 
   6   6   5      506.96      623.60     23.97 o 
   8   6   5      924.78     1052.46     82.27 o 
  10   6   5       72.92       47.17     24.58 o 
  12   6   5      280.43      184.59     77.23 o 
 -15   7   5     4716.52     4590.14    284.68 o 
 -13   7   5     2145.03     2141.16    101.61 o 
 -11   7   5     3959.74     3921.20    174.70 o 
  -9   7   5     7154.10     7468.77    312.67 o 
  -7   7   5     2966.79     3006.36    111.02 o 
  -5   7   5     1122.66     1361.72     23.24 o 
  -3   7   5    14193.42    13924.01    472.09 o 
  -1   7   5     8543.26     8352.79    717.75 o 
   1   7   5      264.17      295.78     23.31 o 
   3   7   5     1927.03     2035.03     89.11 o 
   5   7   5     7876.16     8160.88    338.18 o 
   7   7   5     1617.81     1591.30     32.65 o 
   9   7   5     1728.50     1738.82     31.83 o 
  11   7   5     2703.76     2591.21    127.39 o 
 -14   8   5      537.49      608.23     43.29 o 
 -12   8   5      155.88      201.22     29.13 o 
 -10   8   5     2221.80     2383.24     32.86 o 
  -8   8   5       22.60       56.92     25.56 o 
  -6   8   5     2740.69     2644.93     29.13 o 
  -4   8   5      112.96       93.66     22.03 o 
  -2   8   5       60.53       63.91     22.61 o 
   0   8   5      318.78      323.10     38.03 o 
   2   8   5      938.50      820.68     68.58 o 
   4   8   5      916.41      863.91     30.72 o 
   6   8   5     1219.92     1322.94     65.76 o 
   8   8   5      179.65      267.18     31.29 o 
  10   8   5      357.73      447.40     33.09 o 
 -13   9   5     2311.28     2345.45     82.07 o 
 -11   9   5     4516.21     4615.92     96.23 o 
  -9   9   5      765.65      983.71    218.86 o 
  -7   9   5     4761.30     4974.16     61.74 o 
  -5   9   5     6519.20     6630.69    134.10 o 
  -3   9   5     1046.16     1227.46    120.47 o 
  -1   9   5     1019.80     1177.92    102.76 o 
   1   9   5     6665.70     6586.52    656.36 o 
   3   9   5     2704.98     2851.19    165.80 o 
   5   9   5      462.48      478.37     31.34 o 
   7   9   5     4664.46     4961.26     40.31 o 
   9   9   5     1108.94     1015.33     39.57 o 
 -12  10   5       57.07      139.81     33.00 o 
 -10  10   5      545.68      617.07     77.89 o 
  -8  10   5        5.82       66.80     37.58 o 
  -6  10   5      482.90      489.74     31.92 o 
  -4  10   5     1372.37     1362.85     90.54 o 
  -2  10   5       15.30       22.35     31.69 o 
   0  10   5      103.52      144.13     30.42 o 
   2  10   5     1044.93     1057.63     84.80 o 
   4  10   5        2.88       21.72     31.20 o 
   6  10   5      281.06      402.21     32.62 o 
  -9  11   5     3201.12     3194.19    241.45 o 
  -7  11   5     1784.55     1801.58    102.39 o 
  -5  11   5      687.98      744.41     34.56 o 
  -3  11   5     4233.13     4254.13     99.67 o 
  -1  11   5     3099.14     2907.81    407.79 o 
   1  11   5      384.73      341.08     34.41 o 
   3  11   5     2145.39     2066.40    111.99 o 
   5  11   5     2376.53     2309.47     39.57 o 
  -6  12   5      135.83      121.69     37.87 o 
  -4  12   5       79.02      112.43     34.98 o 
  -2  12   5       79.53       49.46     34.97 o 
   0  12   5      607.77      559.97     59.10 o 
   2  12   5      125.86      210.37     37.11 o 
 -18   0   6      446.71      436.17     37.95 o 
 -16   0   6     3874.28     3781.25    143.45 o 
 -14   0   6     9932.51    10546.22    527.15 o 
 -12   0   6     5898.64     6217.73    147.71 o 
 -10   0   6    21958.17    23090.50    566.76 o 
  -8   0   6    23697.16    24085.76    419.13 o 
  -6   0   6     2594.27     2558.83     95.81 o 
  -4   0   6    60312.01    56325.50   2486.39 o 
  -2   0   6    96472.91    82560.99    176.56 o 
   0   0   6      119.21      133.51     78.02 o 
   2   0   6     3237.85     3176.83     30.73 o 
   4   0   6    15145.23    12649.91    373.19 o 
   6   0   6     5532.71     5810.91    100.24 o 
   8   0   6     5005.79     4615.15    209.46 o 
  10   0   6     5548.30     5754.64     42.42 o 
  12   0   6     1387.32     1430.72     34.92 o 
 -17   1   6     1001.83      892.15     25.02 o 
 -15   1   6      323.86      286.80     21.83 o 
 -13   1   6      938.95      956.49     20.79 o 
 -11   1   6     3314.80     3245.04     44.25 o 
  -9   1   6      548.05      695.43     32.03 o 
  -7   1   6     5334.37     5276.83     87.55 o 
  -5   1   6       73.14      102.58     21.83 o 
  -3   1   6      154.97      147.91     20.04 o 
  -1   1   6     1270.11      991.54     18.24 o 
   1   1   6      762.87      694.78     16.60 o 
   3   1   6      581.51      397.31     15.56 o 
   5   1   6     3336.66     3030.94     71.53 o 
   7   1   6      176.68      167.75     19.31 o 
   9   1   6     1985.46     1894.89     24.60 o 
  11   1   6      656.01      664.04     23.26 o 
  13   1   6       80.68      101.09     24.40 o 
 -18   2   6     4909.89     4339.16    158.90 o 
 -16   2   6     2536.18     2425.41    104.11 o 
 -14   2   6     2049.20     2307.56     71.64 o 
 -12   2   6    17756.38    18122.62    352.70 o 
 -10   2   6     7860.26     9153.86    191.93 o 
  -8   2   6    16415.84    16903.91    362.67 o 
  -6   2   6    48650.38    48729.29   1435.27 o 
  -4   2   6    15760.51    14519.69    809.80 o 
  -2   2   6     3240.88     3292.70    127.40 o 
   0   2   6    32029.55    26464.40    826.95 o 
   2   2   6    17292.17    14908.32    267.22 o 
   4   2   6     1222.60     1294.52     41.05 o 
   6   2   6    10225.95    10082.01    190.44 o 
   8   2   6     4354.44     4424.03     72.69 o 
  10   2   6     1997.42     2111.02     38.20 o 
  12   2   6     3250.64     2866.91     67.47 o 
 -17   3   6      236.88      266.16     23.52 o 
 -15   3   6      951.39      923.24     37.68 o 
 -13   3   6      612.76      655.91     20.89 o 
 -11   3   6      455.31      413.68     17.61 o 
  -9   3   6      583.04      711.59     17.84 o 
  -7   3   6     7557.84     7612.86    232.73 o 
  -5   3   6     2180.38     2234.29     79.19 o 
  -3   3   6     1920.06     1650.05    109.83 o 
  -1   3   6     1326.00     1096.91     42.41 o 
   1   3   6     6046.00     6382.48    620.35 o 
   3   3   6       67.63       45.57     16.81 o 
   5   3   6     1748.08     1456.23     25.77 o 
   7   3   6      439.70      451.05     23.99 o 
   9   3   6     1107.20     1103.25     22.31 o 
  11   3   6      201.83      219.73     23.90 o 
 -16   4   6     5128.59     4981.38    209.66 o 
 -14   4   6     9988.11    10127.66    308.10 o 
 -12   4   6      856.57      950.63     21.65 o 
 -10   4   6    15608.86    16710.75    250.56 o 
  -8   4   6    14766.18    15186.61    594.28 o 
  -6   4   6    13196.85    14183.60    611.72 o 
  -4   4   6    14364.61    13316.52    816.88 o 
  -2   4   6    19333.92    17345.42    816.89 o 
   0   4   6    10393.16     9225.50    215.25 o 
   2   4   6     5797.69     5507.81    200.55 o 
   4   4   6    18240.26    17065.10    441.94 o 
   6   4   6      884.94     1052.72     27.91 o 
   8   4   6     4978.08     4634.49    120.95 o 
  10   4   6     4485.66     4558.14     92.41 o 
  12   4   6     1311.53     1358.80     63.77 o 
 -17   5   6      204.79      191.04     28.46 o 
 -15   5   6        1.21       36.88     24.44 o 
 -13   5   6      137.85      211.05     23.67 o 
 -11   5   6      706.11      779.82     28.15 o 
  -9   5   6      828.79      870.98     44.68 o 
  -7   5   6     4187.88     4378.45    198.29 o 
  -5   5   6     1305.18     1299.77     94.75 o 
  -3   5   6       10.06       31.29     17.69 o 
  -1   5   6     6440.62     5692.90     92.53 o 
   1   5   6     1050.76     1035.66     42.21 o 
   3   5   6        6.62        7.70     19.57 o 
   5   5   6       57.96       96.86     21.06 o 
   7   5   6       42.39       57.85     22.53 o 
   9   5   6      396.34      430.94     37.63 o 
  11   5   6      130.97      127.22     24.32 o 
 -16   6   6     2234.76     1795.64    166.44 o 
 -14   6   6     2178.73     2247.64     87.77 o 
 -12   6   6     9573.68     9570.01    467.79 o 
 -10   6   6     3875.03     4119.64    187.59 o 
  -8   6   6     7847.76     8041.89    390.50 o 
  -6   6   6    11161.16    11348.81    475.45 o 
  -4   6   6     8886.41     8631.54    512.81 o 
  -2   6   6     5879.84     5496.33    396.29 o 
   0   6   6    11841.06    10687.35    524.05 o 
   2   6   6    11545.76    11529.15    472.67 o 
   4   6   6     3242.90     3218.20     38.81 o 
   6   6   6     8083.65     8217.05    125.68 o 
   8   6   6     1922.92     2039.77     54.85 o 
  10   6   6      732.07      698.48     65.29 o 
 -15   7   6       33.98       74.27     27.06 o 
 -13   7   6      446.75      431.72     37.68 o 
 -11   7   6        7.54       13.36     24.91 o 
  -9   7   6        1.20      108.07     46.78 o 
  -7   7   6      643.87      717.15     31.53 o 
  -5   7   6      853.78      899.93     30.57 o 
  -3   7   6      289.62      294.18     22.20 o 
  -1   7   6      114.01      123.36     21.81 o 
   1   7   6      383.39      384.54     38.85 o 
   3   7   6        3.15       -0.54     21.72 o 
   5   7   6      156.96      154.40     27.14 o 
   7   7   6      111.91       66.90     28.00 o 
   9   7   6       52.56      103.62     27.13 o 
 -14   8   6     3825.32     3315.75    359.49 o 
 -12   8   6     3250.83     3045.71    111.12 o 
 -10   8   6     4796.27     5037.14    161.84 o 
  -8   8   6     4022.19     4076.08     73.25 o 
  -6   8   6     2265.36     2579.64     62.86 o 
  -4   8   6     7123.10     7461.61    234.32 o 
  -2   8   6    10365.22    10390.51    784.48 o 
   0   8   6     3646.95     3544.27    184.63 o 
   2   8   6     6146.80     5983.98    277.94 o 
   4   8   6     5942.16     5973.32    126.94 o 
   6   8   6     2508.47     3390.29    677.76 o 
   8   8   6     2180.25     2130.37     85.34 o 
 -13   9   6       19.39       26.57     32.21 o 
 -11   9   6       98.52      124.41     31.48 o 
  -9   9   6      178.64      207.24     32.17 o 
  -7   9   6        1.20      325.56    160.93 o 
  -5   9   6       77.75       51.57     28.76 o 
  -3   9   6       47.58       56.01     33.71 o 
  -1   9   6       70.52      124.93     31.93 o 
   1   9   6       12.36       47.08     30.64 o 
   3   9   6      139.47      147.96     30.23 o 
   5   9   6      326.43      305.62     38.04 o 
   7   9   6       17.96        1.58     29.72 o 
 -12  10   6     2755.39     2504.82    196.76 o 
 -10  10   6     2081.51     1990.79     84.47 o 
  -8  10   6     2312.22     2401.38     77.97 o 
  -6  10   6     3676.92     3858.14     92.28 o 
  -4  10   6     2831.77     2938.09     79.90 o 
  -2  10   6     3821.83     4042.01    202.05 o 
   0  10   6     6322.35     6020.86    327.66 o 
   2  10   6     3213.44     3289.29    130.49 o 
   4  10   6     2271.39     2209.00     36.23 o 
   6  10   6     2571.26     2436.17     37.79 o 
  -9  11   6       26.76       60.28     34.42 o 
  -7  11   6        1.38       59.37     35.07 o 
  -5  11   6       47.93       71.58     37.13 o 
  -3  11   6       83.70      322.80    149.64 o 
  -1  11   6        1.10        3.11     30.38 o 
   1  11   6       57.40       16.95     36.00 o 
   3  11   6        4.53       -6.33     33.68 o 
  -6  12   6     2773.19     2472.63    123.38 o 
  -4  12   6     2036.97     1815.27     86.37 o 
  -2  12   6     1518.72     1170.32    144.96 o 
   0  12   6     3042.57     2817.51    308.75 o 
   2  12   6     2421.72     2164.58     45.57 o 
 -17   1   7     4421.01     4183.31    211.88 o 
 -15   1   7     4590.06     4805.36    154.59 o 
 -13   1   7    12035.48    12385.29    204.04 o 
 -11   1   7    18493.41    19650.93    390.41 o 
  -9   1   7    11995.92    12449.11    234.96 o 
  -7   1   7    19342.02    20976.89    294.07 o 
  -5   1   7    19771.48    18967.92    486.05 o 
  -3   1   7    25291.91    23775.71    885.29 o 
  -1   1   7    24583.92    20519.08    165.25 o 
   1   1   7    18004.39    16504.59    115.26 o 
   3   1   7     8087.11     7257.63     68.82 o 
   5   1   7    11411.77    11481.53    120.55 o 
   7   1   7     6495.02     6360.23     73.58 o 
   9   1   7     5578.76     5663.93     79.31 o 
  11   1   7     3891.75     3698.41     69.71 o 
 -18   2   7        5.67       -7.47     33.95 o 
 -16   2   7      298.53      261.52     20.58 o 
 -14   2   7       18.04       32.99     19.83 o 
 -12   2   7      245.15      304.10     25.14 o 
 -10   2   7       21.34      104.67     26.91 o 
  -8   2   7       21.53       51.11     17.61 o 
  -6   2   7      108.98      137.50     15.74 o 
  -4   2   7      282.45      247.20     25.09 o 
  -2   2   7     1184.72      974.97     29.95 o 
   0   2   7        0.26        8.53     15.64 o 
   2   2   7      953.91      808.66     17.54 o 
   4   2   7      206.74      181.79     17.52 o 
   6   2   7     1412.67     1295.08     21.61 o 
   8   2   7       31.99       63.04     22.01 o 
  10   2   7       13.44       28.01     22.35 o 
  12   2   7       91.45      107.13     33.92 o 
 -17   3   7     3634.84     3474.43    122.99 o 
 -15   3   7    10232.97    10563.87    292.40 o 
 -13   3   7     5389.79     5548.61    181.15 o 
 -11   3   7     7155.42     7622.49    171.24 o 
  -9   3   7    21673.59    21671.06    535.20 o 
  -7   3   7    14700.02    15884.22    457.61 o 
  -5   3   7    17476.51    17060.05    836.98 o 
  -3   3   7    27698.55    21076.35   3519.78 o 
  -1   3   7    14758.60    13518.75    232.83 o 
   1   3   7    11612.75    10283.14   1533.24 o 
   3   3   7    15905.08    14590.34    231.84 o 
   5   3   7     5564.93     5488.61     87.36 o 
   7   3   7     6300.60     5787.97     96.96 o 
   9   3   7     5929.35     6065.26     92.35 o 
  11   3   7     3409.71     3189.08     71.88 o 
 -16   4   7       40.40       98.97     22.41 o 
 -14   4   7       60.37       97.06     22.21 o 
 -12   4   7      326.47      416.97     27.60 o 
 -10   4   7       16.82       79.85     24.12 o 
  -8   4   7     1986.92     1717.05     66.12 o 
  -6   4   7        9.95       41.59     16.30 o 
  -4   4   7      473.05      469.81     63.23 o 
  -2   4   7      180.20      143.21     18.13 o 
   0   4   7      306.30      338.38     17.93 o 
   2   4   7      598.32      668.60     71.19 o 
   4   4   7      167.36      194.37     18.04 o 
   6   4   7      117.84      140.12     20.86 o 
   8   4   7      544.09      557.36     22.40 o 
  10   4   7       25.95       53.82     24.76 o 
 -17   5   7     2821.43     2459.95    132.76 o 
 -15   5   7     2584.52     2629.04    110.52 o 
 -13   5   7     7111.73     7412.16    179.36 o 
 -11   5   7     6523.88     6806.30    268.19 o 
  -9   5   7     7227.68     7494.85    351.06 o 
  -7   5   7    21274.61    21281.74    954.32 o 
  -5   5   7    20239.64    18998.53   1053.83 o 
  -3   5   7     2838.43     3142.95    153.46 o 
  -1   5   7    15070.94    13658.40    526.70 o 
   1   5   7    16214.99    15859.99    549.75 o 
   3   5   7     7829.62     7229.86    146.28 o 
   5   5   7     5680.92     5584.88    645.85 o 
   7   5   7     7397.96     7378.61    202.89 o 
   9   5   7     1735.62     1546.48     35.87 o 
  11   5   7     1454.71     1243.93     55.72 o 
 -16   6   7       16.21       33.50     24.15 o 
 -14   6   7     1284.84     1276.99     78.50 o 
 -12   6   7      187.50      212.97     22.26 o 
 -10   6   7     1680.28     1584.59     84.93 o 
  -8   6   7     1590.73     1487.61     68.50 o 
  -6   6   7       30.23       52.72     18.63 o 
  -4   6   7      551.06      494.56     27.42 o 
  -2   6   7       48.99      106.13     18.96 o 
   0   6   7       41.40       26.26     20.48 o 
   2   6   7      890.82      911.56     34.04 o 
   4   6   7     1776.48     1706.24     28.88 o 
   6   6   7        0.62       54.69     62.68 o 
   8   6   7      786.60      820.88     31.22 o 
  10   6   7       77.21      102.47     26.79 o 
 -15   7   7     4015.81     3630.35    276.51 o 
 -13   7   7     2195.47     2076.16    107.84 o 
 -11   7   7     6947.58     7197.39    386.96 o 
  -9   7   7     7914.48     7813.24    329.32 o 
  -7   7   7     4146.31     4501.19    133.37 o 
  -5   7   7     8013.37     8094.59    346.84 o 
  -3   7   7    24241.17    23168.19   1503.58 o 
  -1   7   7     5869.52     5973.73    282.81 o 
   1   7   7     2349.39     2300.41     92.27 o 
   3   7   7     9609.41     9549.99    290.95 o 
   5   7   7     9269.61     9078.53    100.45 o 
   7   7   7     1338.95     1189.26     91.39 o 
   9   7   7     2491.84     2560.26    532.29 o 
 -14   8   7      434.66      482.88     30.91 o 
 -12   8   7      193.75      251.69     26.73 o 
 -10   8   7     2099.42     1888.13     66.36 o 
  -8   8   7     1081.82     1119.57     31.64 o 
  -6   8   7      176.49      183.46     22.81 o 
  -4   8   7      113.64      122.76     22.07 o 
  -2   8   7      693.85      594.03     53.43 o 
   0   8   7      113.04       63.89     24.47 o 
   2   8   7      551.83      608.62     27.07 o 
   4   8   7     1074.52     1076.77     31.95 o 
   6   8   7      232.62      327.14     29.23 o 
   8   8   7       84.28      179.45     32.21 o 
 -13   9   7     4301.83     4006.26    413.54 o 
 -11   9   7     3012.49     3046.17    109.30 o 
  -9   9   7     3096.97     3264.17    119.97 o 
  -7   9   7     8758.90     9123.78    152.66 o 
  -5   9   7     5805.28     6134.38    215.43 o 
  -3   9   7     1760.26     1841.80    190.84 o 
  -1   9   7     7010.25     6686.38    417.73 o 
   1   9   7    12225.43    11970.54    622.43 o 
   3   9   7     2098.04     2013.71    102.93 o 
   5   9   7     2620.40     2697.11     36.46 o 
   7   9   7     2693.85     2584.23     87.12 o 
 -12  10   7       13.30       43.46     31.09 o 
 -10  10   7      108.67       99.11     31.66 o 
  -8  10   7      869.57      886.11     45.65 o 
  -6  10   7        0.02       38.48     27.23 o 
  -4  10   7      786.40      785.57     51.40 o 
  -2  10   7      377.90      349.26     29.36 o 
   0  10   7       47.57       34.76     30.44 o 
   2  10   7      395.94      460.08     34.20 o 
   4  10   7        8.97       52.24     32.18 o 
  -9  11   7     4407.63     4282.45    419.13 o 
  -7  11   7     1465.38     1429.72     34.02 o 
  -5  11   7     2386.35     2336.06    125.88 o 
  -3  11   7     7042.75     8446.36   1078.94 o 
  -1  11   7     3233.56     2901.47    378.06 o 
   1  11   7     2179.71     2032.75    109.18 o 
   3  11   7     4212.47     3933.61    133.52 o 
  -6  12   7       33.09       85.51     42.70 o 
  -4  12   7      164.80      145.89     37.28 o 
  -2  12   7       79.00       88.54     40.20 o 
   0  12   7       68.21       99.67     37.72 o 
 -18   0   8     1243.94     1054.96     57.36 o 
 -16   0   8     5262.55     5482.40    324.27 o 
 -14   0   8     4460.34     5416.81    828.66 o 
 -12   0   8     4719.71     4986.17    108.39 o 
 -10   0   8    15796.26    15547.09    435.85 o 
  -8   0   8     5222.59     5751.55    220.43 o 
  -6   0   8      402.37      532.52     21.38 o 
  -4   0   8    56632.45    52020.20    974.10 o 
  -2   0   8     8707.54     6744.29    102.97 o 
   0   0   8     6306.55     6557.73     79.63 o 
   2   0   8    18544.15    16287.99    193.78 o 
   4   0   8    14897.15    14215.00    175.23 o 
   6   0   8     2740.96     2733.54     58.89 o 
   8   0   8     3088.33     3095.40     44.66 o 
  10   0   8     3661.74     3868.96    107.65 o 
 -17   1   8      445.94      446.71     31.03 o 
 -15   1   8     2014.21     1920.62     47.06 o 
 -13   1   8       15.75       61.46     32.01 o 
 -11   1   8     4378.48     4610.65    138.48 o 
  -9   1   8     2337.63     2324.85     64.74 o 
  -7   1   8     1472.57     1457.82     32.57 o 
  -5   1   8       11.53       63.75     15.14 o 
  -3   1   8     3070.47     2741.02     60.23 o 
  -1   1   8      152.15      104.02     14.27 o 
   1   1   8     3599.94     3179.94     21.83 o 
   3   1   8     1576.48     1495.93     22.09 o 
   5   1   8     2057.83     1919.64     34.07 o 
   7   1   8     1587.93     1444.23     39.55 o 
   9   1   8       38.68      104.44     22.39 o 
  11   1   8      269.12      334.11     23.60 o 
 -18   2   8     3206.53     2740.79    140.92 o 
 -16   2   8      961.46     1070.94     40.98 o 
 -14   2   8     4511.58     4415.24    138.46 o 
 -12   2   8     9580.45    10371.31    262.54 o 
 -10   2   8     2677.46     2830.03     88.28 o 
  -8   2   8    10904.50    11050.31    203.17 o 
  -6   2   8    19666.98    18978.80    496.23 o 
  -4   2   8       10.55       28.53     15.23 o 
  -2   2   8    12605.17    11493.60    240.74 o 
   0   2   8    31490.18    27029.03    251.52 o 
   2   2   8     9507.49     9001.99     90.81 o 
   4   2   8     4612.63     4756.01     63.18 o 
   6   2   8     7897.50     7250.49     89.25 o 
   8   2   8     2213.60     2563.57     25.08 o 
  10   2   8     1644.04     1342.44     23.74 o 
 -17   3   8      257.29      266.17     22.63 o 
 -15   3   8      893.85      848.61     42.75 o 
 -13   3   8        2.42       41.36     22.50 o 
 -11   3   8     2173.04     2251.34     70.20 o 
  -9   3   8      348.85      442.58     33.95 o 
  -7   3   8      169.80      153.06     16.55 o 
  -5   3   8     2042.18     1929.67    187.53 o 
  -3   3   8     3104.52     3005.01    126.19 o 
  -1   3   8     3262.29     2948.34     81.24 o 
   1   3   8     2108.50     1766.82    241.34 o 
   3   3   8        0.01       30.02     17.94 o 
   5   3   8      140.73      143.04     18.62 o 
   7   3   8      619.63      548.96     20.76 o 
   9   3   8       27.67      158.24     52.37 o 
  11   3   8       74.77       68.26     25.11 o 
 -18   4   8     1537.50     1112.00     60.01 o 
 -16   4   8     6760.64     6659.13    220.26 o 
 -14   4   8     2972.43     3053.00     97.92 o 
 -12   4   8     1512.14     1669.20     74.39 o 
 -10   4   8     8999.33     9040.08    297.27 o 
  -8   4   8     5130.13     5272.41    152.80 o 
  -6   4   8     6255.28     6098.46    272.32 o 
  -4   4   8    19070.83    17846.38    873.52 o 
  -2   4   8    11871.29    10820.37    366.43 o 
   0   4   8     3133.37     3241.71     55.40 o 
   2   4   8     8831.28     7970.07    130.23 o 
   4   4   8     7447.45     7249.38    116.77 o 
   6   4   8     1982.93     1966.11     36.11 o 
   8   4   8     6472.74     6181.38    113.16 o 
  10   4   8     3006.49     3050.28     64.92 o 
 -17   5   8      149.97      179.94     23.63 o 
 -15   5   8      122.49      150.53     22.16 o 
 -13   5   8        1.91       21.57     20.71 o 
 -11   5   8      410.54      425.42     27.47 o 
  -9   5   8     1527.10     1547.54     60.04 o 
  -7   5   8      255.47      266.96     20.38 o 
  -5   5   8     3526.89     3640.60    234.41 o 
  -3   5   8       34.07       58.03     19.25 o 
  -1   5   8       28.78       42.15     18.52 o 
   1   5   8     2056.53     1744.68     50.38 o 
   3   5   8      403.03      405.87     22.22 o 
   5   5   8      602.42      680.61     67.44 o 
   7   5   8        2.17       29.82     22.47 o 
   9   5   8        3.44       20.81     23.26 o 
 -16   6   8      865.71      809.29     55.57 o 
 -14   6   8     3395.76     3297.63    183.18 o 
 -12   6   8     4132.83     4401.89    225.01 o 
 -10   6   8     2221.38     2300.18    102.66 o 
  -8   6   8     5945.28     6030.43    225.63 o 
  -6   6   8    13419.45    12787.18    669.15 o 
  -4   6   8     6009.04     6092.96    461.90 o 
  -2   6   8     7699.92     7139.46    249.43 o 
   0   6   8     5852.42     5537.08    215.51 o 
   2   6   8     2374.42     2383.31     77.24 o 
   4   6   8     3388.49     3457.16     55.51 o 
   6   6   8     7037.53     6901.30     69.53 o 
   8   6   8     1696.32     1721.95     52.23 o 
 -15   7   8       67.79       52.00     23.84 o 
 -13   7   8        1.61       23.84     22.25 o 
 -11   7   8      810.64      844.58     39.00 o 
  -9   7   8      438.64      480.77     37.46 o 
  -7   7   8      121.56      152.51     20.30 o 
  -5   7   8       13.94       53.58     20.35 o 
  -3   7   8        4.11       19.25     20.68 o 
  -1   7   8       99.56      127.80     23.92 o 
   1   7   8      497.40      480.06     28.85 o 
   3   7   8      436.54      417.64     25.20 o 
   5   7   8       21.35       86.28     26.15 o 
   7   7   8      408.95      388.25     48.72 o 
 -14   8   8     1663.92     1453.83     76.30 o 
 -12   8   8     2396.09     2432.19    127.79 o 
 -10   8   8     3913.93     4070.05    187.42 o 
  -8   8   8     5084.80     5143.90    158.96 o 
  -6   8   8     3118.09     3191.76     91.52 o 
  -4   8   8    12270.60    11966.13    802.35 o 
  -2   8   8     2477.70     2497.13    126.26 o 
   0   8   8     2396.76     2299.22    114.02 o 
   2   8   8     3161.89     3032.51    104.71 o 
   4   8   8     3110.35     3103.33    141.14 o 
   6   8   8     2176.96     2229.46    120.93 o 
 -13   9   8       26.47       29.26     27.91 o 
 -11   9   8      166.59      122.74     27.28 o 
  -9   9   8       44.34       72.64     25.25 o 
  -7   9   8      259.63      281.69     25.36 o 
  -5   9   8      194.19      209.76     28.60 o 
  -3   9   8       42.07       43.31     27.95 o 
  -1   9   8      106.79      147.76     25.60 o 
   1   9   8       44.44       53.27     27.60 o 
   3   9   8       75.88       55.88     36.75 o 
   5   9   8        6.03       25.40     32.62 o 
 -12  10   8     2003.77     1875.12    177.97 o 
 -10  10   8     2767.06     2671.75     56.27 o 
  -8  10   8     3960.67     4088.70    128.39 o 
  -6  10   8     4500.75     4509.58    124.21 o 
  -4  10   8     1122.91     1170.31     68.55 o 
  -2  10   8     4260.03     4030.31    257.36 o 
   0  10   8     2925.63     2782.83    275.35 o 
   2  10   8     2013.67     2043.13     91.14 o 
   4  10   8     2010.19     1758.40     43.04 o 
  -9  11   8       21.16       46.98     36.93 o 
  -7  11   8        0.06       14.23     29.64 o 
  -5  11   8       16.98       71.60     59.85 o 
  -3  11   8       59.57       98.93     29.86 o 
  -1  11   8       49.32       28.35     30.86 o 
   1  11   8        0.12       74.27     34.57 o 
  -4  12   8     1093.35      820.52    211.02 o 
 -17   1   9     1228.85     1232.18     45.51 o 
 -15   1   9      520.60      578.25     39.22 o 
 -13   1   9     3743.48     4155.27     71.33 o 
 -11   1   9     3200.01     3180.38     68.61 o 
  -9   1   9     6291.13     6893.37    172.36 o 
  -7   1   9    10069.12     9379.86    436.88 o 
  -5   1   9     7565.04     7139.56    101.41 o 
  -3   1   9     5950.54     4799.71     98.88 o 
  -1   1   9     9636.10     8449.52     32.00 o 
   1   1   9     9412.99     8416.88     41.14 o 
   3   1   9    10529.99     9880.48     80.25 o 
   5   1   9     7658.40     7247.72     78.15 o 
   7   1   9     1907.19     1954.33     23.85 o 
   9   1   9     1510.67     1492.15     26.61 o 
 -18   2   9      207.05      256.55     23.61 o 
 -16   2   9       28.27       57.55     21.73 o 
 -14   2   9      182.06      240.56     23.39 o 
 -12   2   9      315.72      360.38     19.53 o 
 -10   2   9      723.80      709.80     19.89 o 
  -8   2   9      186.68      168.81     15.74 o 
  -6   2   9      997.24     1034.19     35.68 o 
  -4   2   9       27.14     1286.01    569.51 o 
  -2   2   9     1626.39     1560.49     19.12 o 
   0   2   9      324.80      364.28     46.04 o 
   2   2   9      246.66      284.48     17.22 o 
   4   2   9        0.08        7.59     22.83 o 
   6   2   9        0.34      412.47    204.17 o 
   8   2   9      519.40      490.31     30.43 o 
  10   2   9      114.76      117.58     24.17 o 
 -17   3   9     2222.09     2148.23     92.58 o 
 -15   3   9     3644.19     3551.41    144.79 o 
 -13   3   9      404.94      499.44     22.08 o 
 -11   3   9     5005.39     5181.29    157.27 o 
  -9   3   9     6743.32     6923.46    236.33 o 
  -7   3   9     3393.83     3279.79    105.50 o 
  -5   3   9     9249.67     8684.17    418.96 o 
  -3   3   9    11122.89     9915.11    300.76 o 
  -1   3   9     6036.72     5760.50    107.14 o 
   1   3   9     9120.95     8797.74    723.28 o 
   3   3   9     7140.86     6907.67     79.30 o 
   5   3   9     2485.22     2362.74     26.85 o 
   7   3   9     4295.18     4445.55     87.84 o 
   9   3   9     2753.88     2829.94     58.26 o 
 -18   4   9        2.62       -2.50     27.28 o 
 -16   4   9      398.30      370.84     32.93 o 
 -14   4   9        6.07       20.75     20.83 o 
 -12   4   9     1621.16     1612.80     57.46 o 
 -10   4   9      109.33      130.52     17.55 o 
  -8   4   9      195.08      173.77     18.38 o 
  -6   4   9      209.25      144.41     17.29 o 
  -4   4   9      293.53      305.60     22.49 o 
  -2   4   9       18.29       74.28     29.43 o 
   0   4   9     1413.99     1285.23     34.44 o 
   2   4   9      479.66      473.49     22.79 o 
   4   4   9     1165.52     1216.74     21.64 o 
   6   4   9      279.50      429.05    118.65 o 
   8   4   9       92.43      130.96     22.86 o 
 -17   5   9      619.99      489.59     48.82 o 
 -15   5   9     2465.97     2289.79    123.55 o 
 -13   5   9     4582.52     4680.08    239.21 o 
 -11   5   9     2155.44     2181.16    108.54 o 
  -9   5   9     2015.24     2460.11    141.11 o 
  -7   5   9     9339.63     8644.13    335.78 o 
  -5   5   9     2770.53     3001.87    126.61 o 
  -3   5   9     4481.27     4205.57    125.79 o 
  -1   5   9    13356.95    12336.54    411.09 o 
   1   5   9     5561.28     5290.90    112.71 o 
   3   5   9     1128.20     1165.08     57.95 o 
   5   5   9     3486.42     3787.15     95.77 o 
   7   5   9     4250.69     4427.20     38.89 o 
   9   5   9     1797.09     1533.75     72.58 o 
 -16   6   9      160.89      125.42     24.74 o 
 -14   6   9      833.82      852.23     46.54 o 
 -12   6   9     1283.65     1223.87     70.24 o 
 -10   6   9      112.31      105.27     21.58 o 
  -8   6   9     2260.59     2121.46    100.56 o 
  -6   6   9      126.36      195.64     25.28 o 
  -4   6   9        8.95       11.04     20.68 o 
  -2   6   9      739.80      667.04     29.50 o 
   0   6   9      263.08      308.24     24.05 o 
   2   6   9        4.41        9.21     25.78 o 
   4   6   9      655.94      765.86     24.37 o 
   6   6   9      340.47      374.22     24.91 o 
   8   6   9      190.46      155.90     28.45 o 
 -15   7   9     2186.49     1933.62    121.63 o 
 -13   7   9     2663.79     2537.20    176.52 o 
 -11   7   9     3858.24     3815.00    215.15 o 
  -9   7   9     1816.11     1854.58     62.10 o 
  -7   7   9      527.06      590.96     43.13 o 
  -5   7   9     9565.32     9243.41    649.95 o 
  -3   7   9    11367.50    11018.19    413.41 o 
  -1   7   9     1043.76     1083.29     55.94 o 
   1   7   9      936.80      929.46     44.91 o 
   3   7   9     5408.32     5643.07    167.87 o 
   5   7   9     2041.22     1936.34     35.05 o 
   7   7   9     2021.35     1989.28    222.46 o 
 -14   8   9      168.36      190.74     33.84 o 
 -12   8   9     1134.61     1126.42     47.77 o 
 -10   8   9       96.20      110.37     23.84 o 
  -8   8   9      512.00      432.42     23.91 o 
  -6   8   9     1535.11     1499.40     66.77 o 
  -4   8   9      707.85      689.29     39.05 o 
  -2   8   9       78.45      121.13     26.84 o 
   0   8   9      440.99      368.30     25.19 o 
   2   8   9       79.00      143.55     69.66 o 
   4   8   9      224.55      263.54     26.65 o 
   6   8   9      264.57      315.71     32.98 o 
 -13   9   9     3295.87     3030.06    216.47 o 
 -11   9   9     1022.71      949.20     40.72 o 
  -9   9   9     3255.38     3270.48    113.45 o 
  -7   9   9     5430.01     5396.77    167.63 o 
  -5   9   9     1418.98     1545.95     72.30 o 
  -3   9   9      645.25      596.46     28.87 o 
  -1   9   9     5031.72     5116.23    300.74 o 
   1   9   9     3131.71     3128.57    145.50 o 
   3   9   9      427.17      480.40     32.94 o 
   5   9   9     3338.42     3346.43    158.72 o 
 -10  10   9       17.91       67.06     28.81 o 
  -8  10   9     1491.25     1482.62     57.99 o 
  -6  10   9        9.51       66.14     30.25 o 
  -4  10   9      102.00      110.41     29.89 o 
  -2  10   9      401.09      444.99     37.90 o 
   0  10   9      385.14      363.31     43.36 o 
   2  10   9        0.11       41.62     32.95 o 
  -9  11   9     2906.53     2671.21    101.57 o 
  -7  11   9     1019.46      961.73     49.38 o 
  -5  11   9     2405.63     1986.82    810.57 o 
  -3  11   9     1960.81     1736.95    154.33 o 
  -1  11   9      311.11      273.67     45.39 o 
   1  11   9     1842.98     1736.57     41.47 o 
 -18   0  10     2497.68     2291.60    184.34 o 
 -16   0  10     5708.26     5705.57    371.62 o 
 -14   0  10      611.63      701.99     64.52 o 
 -12   0  10     3351.16     3408.55    100.86 o 
 -10   0  10     9385.89    10379.98     61.09 o 
  -8   0  10     2528.61     2491.68     63.07 o 
  -6   0  10    20760.40    21275.92    826.76 o 
  -4   0  10    40371.91    36098.04    807.30 o 
  -2   0  10      424.88      445.62     28.76 o 
   0   0  10     1090.56     1010.39     24.75 o 
   2   0  10     9903.69     9027.80    124.58 o 
   4   0  10     6152.45     6180.22     39.11 o 
   6   0  10     3473.75     3547.61     36.70 o 
   8   0  10     3272.34     3386.12     38.29 o 
 -17   1  10      177.63      113.72     22.57 o 
 -15   1  10     1450.68     1441.41     55.88 o 
 -13   1  10     1183.17     1115.60     21.43 o 
 -11   1  10     1705.36     1884.63     61.48 o 
  -9   1  10     1331.59     1323.46     57.42 o 
  -7   1  10        7.54       12.01     15.15 o 
  -5   1  10      177.37      165.14     15.89 o 
  -3   1  10      704.10      643.43     16.36 o 
  -1   1  10       36.53      350.08    160.00 o 
   1   1  10      863.52      713.89     18.20 o 
   3   1  10     1241.37     1102.22     20.14 o 
   5   1  10        0.01       62.75     20.52 o 
   7   1  10      993.79     1008.79     23.49 o 
   9   1  10      309.92      319.57     34.24 o 
 -18   2  10     1895.41     1740.03     78.46 o 
 -16   2  10      443.68      436.87     35.42 o 
 -14   2  10     6404.26     6594.27    235.95 o 
 -12   2  10     2172.91     2353.44     88.37 o 
 -10   2  10     3485.37     3750.01    103.91 o 
  -8   2  10    19571.94    19408.71    723.33 o 
  -6   2  10    10850.37    10619.99    269.61 o 
  -4   2  10     1554.66     1555.56     36.31 o 
  -2   2  10    13322.43    12328.19    142.71 o 
   0   2  10    10699.65     9269.16     85.57 o 
   2   2  10     1185.98     1301.19     20.38 o 
   4   2  10     6404.87     6117.71    107.68 o 
   6   2  10     4024.40     4292.15     27.13 o 
   8   2  10     1568.06     1535.26     25.43 o 
 -17   3  10       15.38       11.24     24.43 o 
 -15   3  10       26.83       30.51     33.88 o 
 -13   3  10      225.24      216.16     19.84 o 
 -11   3  10        6.86       33.14     18.45 o 
  -9   3  10     8109.02     8239.63    235.89 o 
  -7   3  10       95.51      116.87     20.01 o 
  -5   3  10     1924.70     1751.02     48.66 o 
  -3   3  10      307.23      287.37     33.51 o 
  -1   3  10     1453.06     1490.96     19.89 o 
   1   3  10       34.52       34.11     19.18 o 
   3   3  10     1037.00      916.10     21.39 o 
   5   3  10      264.07      334.89     21.18 o 
   7   3  10     1177.83     1213.64     27.17 o 
   9   3  10       45.93       56.80     22.54 o 
 -16   4  10     5357.86     4934.96    240.96 o 
 -14   4  10      494.32      589.24     22.20 o 
 -12   4  10     7039.30     6961.09    256.55 o 
 -10   4  10     6810.94     7159.44    225.26 o 
  -8   4  10     3541.14     3579.52    116.32 o 
  -6   4  10     4166.92     4386.24    148.36 o 
  -4   4  10    10724.50     9633.58    338.81 o 
  -2   4  10     6740.68     6617.94    162.25 o 
   0   4  10     3549.84     3369.68     59.38 o 
   2   4  10    11420.94    11034.95    105.22 o 
   4   4  10      819.54      980.46     91.10 o 
   6   4  10     2781.23     2749.81     37.24 o 
   8   4  10     3852.78     3816.06     49.26 o 
 -17   5  10       12.28       29.15     27.65 o 
 -15   5  10        8.15       48.91     21.91 o 
 -13   5  10      268.95      267.98     21.45 o 
 -11   5  10     1357.29     1320.91     57.97 o 
  -9   5  10      758.41      799.11     58.64 o 
  -7   5  10     1568.22     1606.31     90.79 o 
  -5   5  10      163.96      169.11     19.20 o 
  -3   5  10     3299.85     3233.34    116.26 o 
  -1   5  10      285.42      304.44     19.73 o 
   1   5  10      102.23      106.52     21.09 o 
   3   5  10       34.36       61.86     20.33 o 
   5   5  10      134.81      147.63     25.09 o 
   7   5  10      219.53      228.13     25.45 o 
 -16   6  10      773.81      689.21     49.60 o 
 -14   6  10     6661.69     6347.17    311.74 o 
 -12   6  10     3789.49     3797.18    200.26 o 
 -10   6  10     3710.22     3828.50    180.79 o 
  -8   6  10     3346.59     3231.74    131.84 o 
  -6   6  10     2661.96     2846.53    329.78 o 
  -4   6  10     2122.29     2127.11     60.47 o 
  -2   6  10     7858.90     7762.43    253.74 o 
   0   6  10     8520.50     8427.22    224.72 o 
   2   6  10     1857.12     2315.27    358.48 o 
   4   6  10     4383.63     4306.44     85.19 o 
   6   6  10     1823.24     1910.56     39.10 o 
 -15   7  10      444.45      407.74     44.95 o 
 -13   7  10       24.29       45.85     23.22 o 
 -11   7  10       35.83       47.35     21.39 o 
  -9   7  10      531.71      577.52     39.04 o 
  -7   7  10       56.09      101.26     20.53 o 
  -5   7  10       16.98       34.75     22.00 o 
  -3   7  10      411.15      367.88     23.43 o 
  -1   7  10      125.52      143.68     25.31 o 
   1   7  10      118.70      160.25     22.85 o 
   3   7  10       40.39       70.79     23.78 o 
   5   7  10       14.75        2.66     26.22 o 
 -14   8  10     2220.30     1933.18    169.36 o 
 -12   8  10     3569.14     3439.70    176.64 o 
 -10   8  10     2743.44     2775.64    172.76 o 
  -8   8  10      956.19     1020.85     47.01 o 
  -6   8  10     2329.45     2433.90    215.38 o 
  -4   8  10     4752.40     4715.67    146.02 o 
  -2   8  10     1715.40     1793.82     57.34 o 
   0   8  10     3615.92     3564.47    143.22 o 
   2   8  10     4058.96     4123.85    148.66 o 
   4   8  10     2023.73     1996.03    227.62 o 
 -13   9  10      120.90      187.06     27.08 o 
 -11   9  10       29.56       82.74     25.71 o 
  -9   9  10       58.49       76.60     24.20 o 
  -7   9  10        3.07        9.37     24.13 o 
  -5   9  10       77.46      118.56     25.12 o 
  -3   9  10      450.86      436.77     33.99 o 
  -1   9  10       62.01       80.57     25.51 o 
   1   9  10      122.63      116.79     26.84 o 
   3   9  10      275.20      189.52     38.00 o 
 -10  10  10     1558.49     1489.80     61.91 o 
  -8  10  10     2720.07     2543.93     81.29 o 
  -6  10  10     1599.37     1647.46     77.12 o 
  -4  10  10     1414.59     1390.35     79.07 o 
  -2  10  10     2593.50     2507.73     94.89 o 
   0  10  10     1439.56     1346.37    155.26 o 
   2  10  10     1680.01     1688.95     62.16 o 
  -7  11  10        4.98       43.38     33.60 o 
  -5  11  10      147.71      102.98     39.78 o 
  -3  11  10       70.12       85.47     28.10 o 
  -1  11  10        0.46      -30.43     37.43 o 
 -17   1  11     2524.97     2354.95    115.96 o 
 -15   1  11     5745.66     6080.96    313.31 o 
 -13   1  11     6369.33     6483.13    201.90 o 
 -11   1  11     1853.47     1981.80     79.89 o 
  -9   1  11     4082.32     3903.79    170.24 o 
  -7   1  11     6944.99     7075.27    150.22 o 
  -5   1  11     8308.70     8052.00    160.12 o 
  -3   1  11     5487.13     5271.40    329.65 o 
  -1   1  11     2773.78     2720.53     51.98 o 
   1   1  11      642.57      711.09     19.69 o 
   3   1  11     2128.42     2141.11     23.67 o 
   5   1  11     1930.26     2169.87     24.36 o 
   7   1  11     2050.91     2157.59     32.93 o 
 -18   2  11      262.31      171.88     23.58 o 
 -16   2  11        3.00       -4.93     25.38 o 
 -14   2  11      523.64      514.98     55.69 o 
 -12   2  11       64.17      133.33     29.84 o 
 -10   2  11       60.68      133.65     59.08 o 
  -8   2  11      228.29      268.71     17.36 o 
  -6   2  11      200.23      210.01     16.63 o 
  -4   2  11        0.03       30.30     16.31 o 
  -2   2  11      153.97      169.50     17.10 o 
   0   2  11      727.82      676.83     64.37 o 
   2   2  11       69.63       86.68     19.53 o 
   4   2  11     1244.40     1297.89     27.16 o 
   6   2  11        7.57       30.53     29.57 o 
   8   2  11       12.36       28.17     22.94 o 
 -17   3  11     4839.38     4461.68    268.44 o 
 -15   3  11     2240.79     2159.69     77.49 o 
 -13   3  11     2001.58     1904.65     84.23 o 
 -11   3  11     8461.28     8569.28    356.62 o 
  -9   3  11     4315.67     4188.00    140.63 o 
  -7   3  11     3111.93     3395.77    119.68 o 
  -5   3  11     6747.48     6110.20    204.82 o 
  -3   3  11     3784.10     3899.01     52.86 o 
  -1   3  11     2089.87     2045.15     21.53 o 
   1   3  11     3907.59     4052.05     62.27 o 
   3   3  11     1366.69     1384.23     44.56 o 
   5   3  11     1495.51     1481.43     30.26 o 
   7   3  11     1970.87     2065.67     54.84 o 
 -16   4  11       84.16       94.01     22.86 o 
 -14   4  11        0.23       -3.50     19.88 o 
 -12   4  11        0.15       26.45     20.19 o 
 -10   4  11      607.91      523.12     50.21 o 
  -8   4  11        1.29       56.77     21.31 o 
  -6   4  11      376.60      386.05     28.09 o 
  -4   4  11      429.74      387.60     19.22 o 
  -2   4  11     1499.63     1536.10     31.47 o 
   0   4  11       71.84       72.81     18.19 o 
   2   4  11        1.71        8.01     22.38 o 
   4   4  11       14.16       -8.10     22.28 o 
   6   4  11      484.08      544.14     30.32 o 
 -17   5  11      567.77      512.68     38.88 o 
 -15   5  11     2213.79     2291.71     96.69 o 
 -13   5  11     3497.43     3381.93    177.79 o 
 -11   5  11     3383.64     3560.11    113.64 o 
  -9   5  11     7016.21     6699.66    273.00 o 
  -7   5  11     5553.43     5574.21    182.31 o 
  -5   5  11       13.89       52.70     18.91 o 
  -3   5  11     2840.31     2710.71    102.47 o 
  -1   5  11     6663.86     6649.13    137.29 o 
   1   5  11     3301.14     3554.56     89.62 o 
   3   5  11     1414.97     1488.91     24.02 o 
   5   5  11     2488.04     2664.08     28.26 o 
   7   5  11      611.62      479.03     25.83 o 
 -16   6  11      616.50      622.24     63.32 o 
 -14   6  11       10.37       55.56     22.43 o 
 -12   6  11     1462.25     1324.45     67.95 o 
 -10   6  11      337.59      315.27     21.74 o 
  -8   6  11        4.72       20.19     20.54 o 
  -6   6  11      597.21      588.33     51.68 o 
  -4   6  11      138.44      178.10     21.18 o 
  -2   6  11        9.39       34.26     19.95 o 
   0   6  11      812.99      860.24     22.72 o 
   2   6  11      491.19      493.46     26.63 o 
   4   6  11       51.99      109.14     27.74 o 
   6   6  11      147.25      222.48     26.12 o 
 -15   7  11      801.90      662.51     61.51 o 
 -13   7  11     2521.18     2391.59    155.58 o 
 -11   7  11     3904.01     3844.01    163.31 o 
  -9   7  11     1760.98     1785.17     93.66 o 
  -7   7  11     1233.50     1286.65     33.85 o 
  -5   7  11     6750.04     6305.70    378.70 o 
  -3   7  11     1678.04     1801.52     62.68 o 
  -1   7  11      451.07      544.52     61.40 o 
   1   7  11     4105.17     4323.81     84.93 o 
   3   7  11     5160.18     5033.92    110.37 o 
   5   7  11      466.94      396.09     37.59 o 
 -14   8  11       61.15       69.64     25.37 o 
 -12   8  11     1433.03     1346.55     93.62 o 
 -10   8  11     1031.47      972.99     48.89 o 
  -8   8  11     1096.78     1040.09     54.03 o 
  -6   8  11        2.06       11.16     28.22 o 
  -4   8  11      173.92      191.63     22.93 o 
  -2   8  11       42.43       48.18     27.08 o 
   0   8  11      343.28      409.54     25.63 o 
   2   8  11      573.67      571.94     36.45 o 
   4   8  11      219.11      252.05     35.17 o 
 -11   9  11      742.83      665.03     35.52 o 
  -9   9  11     2840.04     2672.73    115.60 o 
  -7   9  11     2650.44     2712.50     77.40 o 
  -5   9  11      402.04      444.09     23.73 o 
  -3   9  11     1823.42     1785.97     84.35 o 
  -1   9  11     5333.10     5335.94    214.06 o 
   1   9  11      936.52      823.56     86.23 o 
 -10  10  11      152.17      191.39     27.19 o 
  -8  10  11       38.08       64.82     30.42 o 
  -6  10  11     1020.47     1041.71     42.41 o 
  -4  10  11      118.79       99.69     29.10 o 
  -2  10  11       27.16       52.93     27.17 o 
   0  10  11      137.11      198.84     39.80 o 
 -18   0  12     3277.27     2984.78    256.35 o 
 -16   0  12     5112.74     4970.24    360.61 o 
 -14   0  12     4046.98     4060.81    149.24 o 
 -12   0  12     9051.90     9512.97    526.66 o 
 -10   0  12     2527.96     3101.26    496.11 o 
  -8   0  12      584.36      464.52     24.40 o 
  -6   0  12    15676.42    15256.30    493.01 o 
  -4   0  12     3730.30     3476.75     46.77 o 
  -2   0  12      456.76      419.79    123.21 o 
   0   0  12     3027.33     3100.34     31.97 o 
   2   0  12     4528.19     4332.74     36.66 o 
   4   0  12      796.87      908.85     42.42 o 
   6   0  12     1182.52     1146.52     34.03 o 
 -17   1  12      535.64      513.56     24.43 o 
 -15   1  12       14.23       28.38     23.32 o 
 -13   1  12     1609.74     1699.61     70.85 o 
 -11   1  12     1000.20      994.56     65.46 o 
  -9   1  12     1148.50     1136.75     49.82 o 
  -7   1  12       41.74       57.97     16.81 o 
  -5   1  12     1039.28      912.99     19.12 o 
  -3   1  12      486.12      471.95     42.27 o 
  -1   1  12     1090.76      930.06     77.98 o 
   1   1  12      243.46      312.02     19.22 o 
   3   1  12      879.01      918.56     23.78 o 
   5   1  12      864.46      806.62     36.79 o 
   7   1  12      114.95      193.24     34.93 o 
 -18   2  12      846.79      799.41     83.91 o 
 -16   2  12     2887.31     2766.66    116.80 o 
 -14   2  12     8104.88     8091.55    304.24 o 
 -12   2  12     2123.81     2362.32     59.44 o 
 -10   2  12     3551.99     3495.60     79.59 o 
  -8   2  12     7941.71     8221.50    210.52 o 
  -6   2  12       11.71       42.34     16.00 o 
  -4   2  12     2084.19     2219.13     35.05 o 
  -2   2  12     8975.53     8177.03    122.78 o 
   0   2  12     2360.58     2536.65     22.08 o 
   2   2  12      561.31      565.97     74.86 o 
   4   2  12     2855.70     2875.82     28.41 o 
   6   2  12     1184.94     1286.01     24.99 o 
 -17   3  12      921.45      842.89     38.81 o 
 -15   3  12       57.55       73.25     20.99 o 
 -13   3  12     2074.33     1996.56    106.73 o 
 -11   3  12      103.16      110.25     18.90 o 
  -9   3  12       68.91      104.97     27.00 o 
  -7   3  12     1002.69     1000.93     23.37 o 
  -5   3  12      409.73      475.38     19.05 o 
  -3   3  12     1155.78     1042.29     19.51 o 
  -1   3  12     1199.91     1227.38     21.07 o 
   1   3  12        0.94       44.68     20.76 o 
   3   3  12      486.90      527.05     33.30 o 
   5   3  12       11.96       40.08     22.94 o 
   7   3  12       13.75       64.46     23.18 o 
 -16   4  12     2239.24     2209.07    170.03 o 
 -14   4  12      526.02      453.31     35.51 o 
 -12   4  12     5053.86     5206.87    234.73 o 
 -10   4  12     4132.44     4039.59    135.92 o 
  -8   4  12     2282.80     2337.44     85.65 o 
  -6   4  12     5160.26     4914.62    167.85 o 
  -4   4  12     3485.86     3549.03    115.78 o 
  -2   4  12      507.60      524.04     20.50 o 
   0   4  12     2593.81     2635.19     67.10 o 
   2   4  12     3420.10     3525.40     28.93 o 
   4   4  12      503.69      567.97     22.65 o 
   6   4  12     2233.94     2187.65    165.76 o 
 -17   5  12        3.97       32.57     37.01 o 
 -15   5  12        3.30       14.49     21.56 o 
 -13   5  12      121.78      314.13     99.58 o 
 -11   5  12     1240.40     1204.17     71.89 o 
  -9   5  12     1118.97     1145.51     62.65 o 
  -7   5  12      810.31      875.07     55.88 o 
  -5   5  12       53.51      132.60     25.64 o 
  -3   5  12      199.31      202.53     20.64 o 
  -1   5  12      931.33      918.48     59.08 o 
   1   5  12       10.81       22.13     21.77 o 
   3   5  12       87.71      126.97     23.50 o 
   5   5  12       40.94       57.66     25.63 o 
 -16   6  12     1580.85     1381.26    101.48 o 
 -14   6  12     1935.77     1884.86    149.86 o 
 -12   6  12     1051.36     1061.98     62.17 o 
 -10   6  12     3076.57     3111.76    117.92 o 
  -8   6  12     7179.40     7152.13    285.83 o 
  -6   6  12     2363.74     2396.06     85.50 o 
  -4   6  12     1994.60     1962.21     65.35 o 
  -2   6  12     2271.35     2270.84     49.44 o 
   0   6  12     1197.18     1309.32     23.66 o 
   2   6  12     1333.68     1407.53     32.58 o 
   4   6  12     2999.90     2972.52     55.10 o 
 -15   7  12        1.35       15.52     25.05 o 
 -13   7  12      400.60      348.87     33.07 o 
 -11   7  12       84.13      118.14     23.23 o 
  -9   7  12       13.96       43.36     28.46 o 
  -7   7  12      300.33      355.02     22.37 o 
  -5   7  12      109.00      146.83     22.77 o 
  -3   7  12       95.76      101.99     22.64 o 
  -1   7  12       96.20      110.53     21.27 o 
   1   7  12      327.18      285.43     25.38 o 
   3   7  12       67.36      106.58     25.96 o 
 -12   8  12     1643.47     1577.98    142.74 o 
 -10   8  12     2220.75     2120.27    120.72 o 
  -8   8  12     1489.55     1559.33     52.44 o 
  -6   8  12     6536.94     6530.03    315.67 o 
  -4   8  12     1563.82     1678.15    114.99 o 
  -2   8  12     1081.09     1103.64     34.50 o 
   0   8  12     1571.04     1610.82     49.07 o 
   2   8  12     1458.54     1287.08     80.79 o 
 -11   9  12       14.60       18.08     39.46 o 
  -9   9  12       22.89        4.38     28.03 o 
  -7   9  12      410.94      395.19     45.38 o 
  -5   9  12       28.90       63.68     24.53 o 
  -3   9  12       52.86       83.86     28.98 o 
  -1   9  12      103.65      153.14     25.31 o 
   1   9  12       21.03       42.00     26.04 o 
  -8  10  12     2066.11     2315.00    282.26 o 
  -6  10  12      771.03      847.11     45.69 o 
  -4  10  12     3164.37     2815.27     63.59 o 
  -2  10  12     2086.17     1741.78    176.68 o 
 -17   1  13     1481.38     1488.42     65.02 o 
 -15   1  13     5418.63     5339.80    290.93 o 
 -13   1  13     5511.95     5854.71    208.69 o 
 -11   1  13     5814.42     6036.08    260.32 o 
  -9   1  13     6159.10     6281.56    142.15 o 
  -7   1  13     4519.03     4513.16     81.77 o 
  -5   1  13     4210.19     4189.09     90.34 o 
  -3   1  13     6420.35     6003.00     80.85 o 
  -1   1  13     6410.15     6589.28     75.37 o 
   1   1  13     5748.99     5230.81    700.97 o 
   3   1  13     4497.72     4707.07     74.90 o 
   5   1  13     1632.55     1556.39     54.33 o 
 -18   2  13       21.59        7.10     28.29 o 
 -16   2  13       11.96       38.65     22.23 o 
 -14   2  13      106.01      137.62     24.56 o 
 -12   2  13       19.23       44.09     22.15 o 
 -10   2  13        8.08       39.32     18.61 o 
  -8   2  13      425.90      422.71     18.64 o 
  -6   2  13        4.77       29.67     17.18 o 
  -4   2  13      972.65      946.22     25.41 o 
  -2   2  13      160.74      149.71     17.66 o 
   0   2  13      247.18      284.32     19.71 o 
   2   2  13        8.98       -2.11     20.73 o 
   4   2  13       21.91       35.47     21.81 o 
   6   2  13      225.53      238.42     24.42 o 
 -17   3  13     4872.13     4220.34    282.26 o 
 -15   3  13     1355.22     1332.16     38.27 o 
 -13   3  13     4559.88     4813.01    226.81 o 
 -11   3  13     6949.04     6955.25    296.79 o 
  -9   3  13     3785.76     4868.78    651.71 o 
  -7   3  13     5888.77     5623.67    143.17 o 
  -5   3  13     7230.70     6950.13    101.51 o 
  -3   3  13     4080.47     4032.33     79.71 o 
  -1   3  13     4831.74     4877.80    110.19 o 
   1   3  13     4732.33     4938.37     66.49 o 
   3   3  13     2125.32     2119.50    114.64 o 
   5   3  13     2610.96     2517.76     44.11 o 
 -16   4  13        0.21       14.77     21.79 o 
 -14   4  13      519.35      455.28     21.50 o 
 -12   4  13        1.14       -8.73     23.44 o 
 -10   4  13      650.62      664.01     24.78 o 
  -8   4  13        0.86      426.51    200.52 o 
  -6   4  13      293.79      287.36     23.73 o 
  -4   4  13        1.87       46.09     20.04 o 
  -2   4  13      313.48      335.54     19.95 o 
   0   4  13      263.04      304.16     21.76 o 
   2   4  13      474.47      590.78     24.72 o 
   4   4  13      206.63      224.05     22.19 o 
 -15   5  13     4303.54     4026.29    229.25 o 
 -13   5  13     2510.71     2513.09    143.39 o 
 -11   5  13     2126.83     2273.90    141.96 o 
  -9   5  13     8453.42     8428.25    269.86 o 
  -7   5  13     4774.74     4813.97    195.11 o 
  -5   5  13     3042.58     3168.89    107.91 o 
  -3   5  13     6690.92     6550.49    174.23 o 
  -1   5  13     3938.99     4264.41     72.27 o 
   1   5  13     1093.38     1038.54     29.37 o 
   3   5  13     2196.40     2471.38     33.32 o 
 -14   6  13      780.29      745.36     40.12 o 
 -12   6  13       25.42       42.71     22.36 o 
 -10   6  13      878.00      834.79     50.88 o 
  -8   6  13        4.39      648.54    296.30 o 
  -6   6  13      135.60      151.30     23.55 o 
  -4   6  13      172.24      153.91     22.69 o 
  -2   6  13       43.96       73.73     21.98 o 
   0   6  13        1.60       30.53     23.37 o 
   2   6  13      296.77      378.13     23.24 o 
 -13   7  13     2977.94     2909.67    216.66 o 
 -11   7  13     2651.07     2608.27    126.17 o 
  -9   7  13     1445.16     1582.60     48.81 o 
  -7   7  13     6693.38     6368.18    221.89 o 
  -5   7  13     8972.36     9230.90    272.05 o 
  -3   7  13     1259.23     1260.44     40.26 o 
  -1   7  13      600.42      585.59     27.99 o 
   1   7  13     3530.76     3577.94     48.76 o 
 -12   8  13      134.75      123.54     24.90 o 
 -10   8  13      372.34      361.38     36.92 o 
  -8   8  13      275.86      283.84     24.01 o 
  -6   8  13      123.06      117.94     28.45 o 
  -4   8  13      279.60      332.42     24.22 o 
  -2   8  13       57.23       68.26     24.58 o 
   0   8  13        3.79        2.66     26.72 o 
  -9   9  13     4207.83     4491.09    318.52 o 
  -7   9  13     1996.17     1871.10     70.11 o 
  -5   9  13      895.64      846.38     43.68 o 
  -3   9  13     3967.10     3764.71     96.31 o 
  -1   9  13     2923.39     2689.10    202.04 o 
 -16   0  14     1060.43      943.53    112.49 o 
 -14   0  14     2822.99     3021.49     86.13 o 
 -12   0  14     8429.86     7863.43    997.56 o 
 -10   0  14     3035.53     2981.46    139.68 o 
  -8   0  14     7899.22     7662.69    210.54 o 
  -6   0  14    20366.97    19524.17    395.42 o 
  -4   0  14     2462.25     2481.59     32.57 o 
  -2   0  14     2448.93     2733.22     32.32 o 
   0   0  14     7820.57     7580.37    178.50 o 
   2   0  14     4409.00     4504.19    149.08 o 
   4   0  14     1342.14     1392.27     34.95 o 
 -17   1  14      806.15      835.99     33.24 o 
 -15   1  14      363.05      343.94     23.04 o 
 -13   1  14     1180.88     1304.72     71.79 o 
 -11   1  14      740.76      807.85     37.53 o 
  -9   1  14       56.47      630.04    258.37 o 
  -7   1  14      256.19      292.26     18.23 o 
  -5   1  14       76.73       44.23     19.01 o 
  -3   1  14        0.99       -3.92     20.17 o 
  -1   1  14      383.48      393.65     27.60 o 
   1   1  14      739.65      750.31     21.74 o 
   3   1  14       99.28      156.12     22.54 o 
   5   1  14      435.74      458.41     23.17 o 
 -16   2  14     4652.65     4418.77    250.74 o 
 -14   2  14     3108.23     3302.73    134.17 o 
 -12   2  14     2800.92     2727.16     78.91 o 
 -10   2  14    10830.38    10705.03    402.98 o 
  -8   2  14     8601.76     8296.34    228.38 o 
  -6   2  14     1912.84     2038.34     26.19 o 
  -4   2  14     8846.60     8722.41    205.33 o 
  -2   2  14     9514.08     9497.56    114.24 o 
   0   2  14     1788.49     1791.68     22.76 o 
   2   2  14     3319.13     3431.75     89.96 o 
   4   2  14     2413.82     2567.97     49.93 o 
 -17   3  14       12.83       23.94     22.24 o 
 -15   3  14       29.10       54.90     23.72 o 
 -13   3  14       67.85      109.45     23.25 o 
 -11   3  14     2565.71     2664.25    129.83 o 
  -9   3  14       25.94       62.90     18.98 o 
  -7   3  14      839.62      823.54     21.14 o 
  -5   3  14      426.45      605.67    124.09 o 
  -3   3  14      126.79      183.33     19.04 o 
  -1   3  14      275.04      291.03     20.50 o 
   1   3  14        9.26       32.72     24.82 o 
   3   3  14       10.17       35.64     21.85 o 
 -16   4  14     1235.93     1127.03     96.19 o 
 -14   4  14     4191.76     4049.01    227.80 o 
 -12   4  14     5216.00     5260.29    245.44 o 
 -10   4  14     3634.60     3758.89    168.17 o 
  -8   4  14     3916.79     3939.25    122.97 o 
  -6   4  14     8841.29     8851.89    224.18 o 
  -4   4  14     5553.55     5023.21    459.56 o 
  -2   4  14     2175.67     2249.02     47.48 o 
   0   4  14     6286.39     6353.98    108.07 o 
   2   4  14     1100.81     1218.91     24.66 o 
   4   4  14     1759.91     1652.93     40.50 o 
 -15   5  14       24.47       57.05     22.41 o 
 -13   5  14      582.37      596.03     52.75 o 
 -11   5  14      408.77      397.05     27.62 o 
  -9   5  14      496.06      587.86     44.37 o 
  -7   5  14      268.01      313.19     25.14 o 
  -5   5  14     1140.39     1169.49     42.07 o 
  -3   5  14        7.21       32.10     21.64 o 
  -1   5  14        0.18       35.23     22.03 o 
   1   5  14      209.25      221.81     22.28 o 
   3   5  14      430.41      504.55     25.41 o 
 -14   6  14     3535.96     3382.98    222.69 o 
 -12   6  14     2884.99     2694.57    136.08 o 
 -10   6  14     3238.88     3637.08    239.56 o 
  -8   6  14     3950.15     3904.97    110.75 o 
  -6   6  14     2625.09     2625.26    105.33 o 
  -4   6  14     4719.11     4685.34     94.03 o 
  -2   6  14     4409.02     4775.74     76.79 o 
   0   6  14     1081.63     1091.01     34.13 o 
   2   6  14     2762.80     2789.60     37.85 o 
 -13   7  14      102.95       90.00     22.97 o 
 -11   7  14      338.66      379.73     32.69 o 
  -9   7  14        0.36       27.52     22.27 o 
  -7   7  14        0.89       38.23     22.10 o 
  -5   7  14       28.82       45.81     23.14 o 
  -3   7  14      254.44      263.90     23.96 o 
  -1   7  14      297.47      373.51     24.44 o 
   1   7  14        1.41       11.57     28.09 o 
 -10   8  14     1659.10     1618.53     71.73 o 
  -8   8  14     2316.09     2136.96     51.95 o 
  -6   8  14     3707.34     3642.07    118.25 o 
  -4   8  14     1196.80     1199.56     28.27 o 
  -2   8  14     1975.79     1997.46     45.52 o 
  -7   9  14        0.00       12.32     24.63 o 
  -5   9  14        7.45       12.60     25.38 o 
 -17   1  15     1902.97     1743.71    107.65 o 
 -15   1  15     2826.21     2603.70    218.57 o 
 -13   1  15     1547.16     1519.36     93.56 o 
 -11   1  15     3291.96     3227.92     78.99 o 
  -9   1  15     4907.26     4544.68     55.96 o 
  -7   1  15     4961.01     4849.80     85.99 o 
  -5   1  15     3640.42     3543.40     80.60 o 
  -3   1  15     2941.51     3274.66     24.40 o 
  -1   1  15     1705.48     1806.27     23.91 o 
   1   1  15     2220.30     2258.50    138.44 o 
   3   1  15     1336.52     1442.54     65.13 o 
 -16   2  15       78.02      104.01     21.78 o 
 -14   2  15       24.39      109.29     23.42 o 
 -12   2  15      118.12      122.47     19.23 o 
 -10   2  15      110.13      112.68     22.80 o 
  -8   2  15      160.95      199.98     20.17 o 
  -6   2  15        0.67       48.77     19.65 o 
  -4   2  15        3.01       54.72     19.10 o 
  -2   2  15      135.20      214.56     30.99 o 
   0   2  15      114.87      156.92     24.70 o 
   2   2  15      182.67      190.25     25.20 o 
 -15   3  15      926.60      962.99     52.60 o 
 -13   3  15     4298.20     4129.45    172.90 o 
 -11   3  15     3076.36     3007.83    147.11 o 
  -9   3  15     2259.43     2250.53     61.91 o 
  -7   3  15     4443.12     4334.62     47.19 o 
  -5   3  15     3664.02     3769.83    127.05 o 
  -3   3  15     2274.06     2364.95     37.06 o 
  -1   3  15     2903.54     3018.02     40.53 o 
   1   3  15     1401.56     1675.35     26.62 o 
   3   3  15     1092.66     1087.39     27.16 o 
 -16   4  15        9.34       35.06     25.04 o 
 -14   4  15      179.52      181.66     21.90 o 
 -12   4  15        9.44       43.95     20.85 o 
 -10   4  15        0.05       24.02     19.85 o 
  -8   4  15      179.83      190.55     36.36 o 
  -6   4  15       34.94       96.63     20.46 o 
  -4   4  15      466.91      505.09     26.74 o 
  -2   4  15       46.02       55.48     20.99 o 
   0   4  15       11.50        1.95     22.60 o 
   2   4  15      197.03      201.48     28.99 o 
 -15   5  15     2682.67     2566.03    241.83 o 
 -13   5  15     1845.56     1752.79    107.49 o 
 -11   5  15     2790.11     3275.14    360.82 o 
  -9   5  15     3794.07     3642.47     98.63 o 
  -7   5  15      555.48      665.11     22.59 o 
  -5   5  15     2464.30     2362.75     78.70 o 
  -3   5  15     4629.50     4784.58     88.51 o 
  -1   5  15     2198.67     2187.23     40.20 o 
   1   5  15      777.44      868.10     39.02 o 
 -14   6  15      510.04      448.30     28.42 o 
 -12   6  15      252.97      279.53     22.39 o 
 -10   6  15      242.08      272.99     33.50 o 
  -8   6  15       61.51       60.49     22.33 o 
  -6   6  15       34.88       37.93     25.99 o 
  -4   6  15        5.95       -0.87     21.55 o 
  -2   6  15      456.22      535.11     22.83 o 
   0   6  15       25.25       68.04     23.48 o 
 -11   7  15     1338.49     1347.45     51.95 o 
  -9   7  15      750.11      745.49     39.40 o 
  -7   7  15     4233.31     4127.32     90.16 o 
  -5   7  15     2102.73     2107.50     86.91 o 
  -3   7  15      399.10      383.47     23.74 o 
  -1   7  15     1862.57     1981.64     38.22 o 
 -10   8  15      270.69      208.65     65.37 o 
  -8   8  15      176.07      218.65     23.73 o 
  -6   8  15        0.41       39.99     28.21 o 
  -4   8  15        7.22       13.55     25.54 o 
 -16   0  16      987.03      951.47     95.03 o 
 -14   0  16     3358.03     3337.18    171.51 o 
 -12   0  16     2922.54     3078.78    229.16 o 
 -10   0  16      171.51      220.26     27.84 o 
  -8   0  16     8709.37     8828.29    261.03 o 
  -6   0  16     3598.84     3397.63     37.21 o 
  -4   0  16      360.52      372.79     28.90 o 
  -2   0  16     1469.45     1550.21     43.71 o 
   0   0  16     4101.11     5454.65    949.68 o 
   2   0  16     1876.19     1845.17    509.65 o 
 -15   1  16      847.92      860.24     60.50 o 
 -13   1  16       18.83       46.42     23.55 o 
 -11   1  16      403.31      428.19     21.31 o 
  -9   1  16        5.38       82.34     26.93 o 
  -7   1  16      325.97      271.68     20.42 o 
  -5   1  16      400.84      451.07     27.15 o 
  -3   1  16      322.08      475.88     74.41 o 
  -1   1  16        0.31       49.25     28.88 o 
   1   1  16      260.00      414.44     37.86 o 
 -16   2  16     3483.54     3353.15    151.39 o 
 -14   2  16     1261.56     1177.72     67.71 o 
 -12   2  16     1981.80     2104.75    117.13 o 
 -10   2  16     6056.94     6129.99    193.72 o 
  -8   2  16      666.72      712.99     27.65 o 
  -6   2  16     1388.99     1323.57     26.09 o 
  -4   2  16     4769.70     4859.20     63.71 o 
  -2   2  16     2361.89     2339.77    189.44 o 
   0   2  16      876.47      885.75    126.45 o 
 -15   3  16      341.92      361.94     22.05 o 
 -13   3  16       39.14      106.16     22.94 o 
 -11   3  16      486.67      544.00     54.16 o 
  -9   3  16      381.56      433.31     27.98 o 
  -7   3  16       14.16       77.61     19.93 o 
  -5   3  16      309.32      366.62     25.90 o 
  -3   3  16      233.98      269.27     22.10 o 
  -1   3  16       31.01       57.56     34.30 o 
   1   3  16      430.41      456.95     32.89 o 
 -14   4  16     2762.01     2819.14    182.18 o 
 -12   4  16     2707.53     2592.54    154.59 o 
 -10   4  16     1188.92     1141.50     37.63 o 
  -8   4  16     2550.36     2633.27     41.20 o 
  -6   4  16     3172.25     3211.74     43.05 o 
  -4   4  16     1274.45     1376.07     46.26 o 
  -2   4  16     2366.13     2510.27     46.30 o 
   0   4  16     2935.38     3155.09     58.89 o 
 -13   5  16       36.08       18.63     21.91 o 
 -11   5  16      197.85      209.65     22.23 o 
  -9   5  16      434.47      457.26     29.67 o 
  -7   5  16       15.73       34.02     21.24 o 
  -5   5  16      172.42      203.64     30.93 o 
  -3   5  16      478.72      616.61     43.54 o 
  -1   5  16       47.82      110.39     23.28 o 
 -12   6  16     1273.88     1180.43     38.05 o 
 -10   6  16     2689.09     2601.29     96.05 o 
  -8   6  16     1285.51     1330.43     39.74 o 
  -6   6  16     1725.03     1739.27     38.84 o 
  -4   6  16     2930.95     3266.44     89.83 o 
  -2   6  16     1892.00     1769.08    152.25 o 
  -9   7  16       19.50       26.98     23.33 o 
  -7   7  16        4.15        6.36     23.48 o 
  -5   7  16      213.30      274.61     26.36 o 
 -15   1  17     1840.54     1674.83    102.34 o 
 -13   1  17     1389.30     1415.46     81.60 o 
 -11   1  17     2091.74     2102.05     56.33 o 
  -9   1  17     2383.04     2468.47     87.75 o 
  -7   1  17     2124.73     2142.18     40.74 o 
  -5   1  17     2056.55     2129.05     24.95 o 
  -3   1  17     1717.17     1846.94     54.74 o 
  -1   1  17     1780.11     1836.10     28.48 o 
 -14   2  17        1.46       37.17     20.84 o 
 -12   2  17       22.16       39.39     28.77 o 
 -10   2  17       11.61      357.21    173.86 o 
  -8   2  17       26.84      110.18     24.58 o 
  -6   2  17       94.81      137.30     21.85 o 
  -4   2  17        5.62       42.66     41.38 o 
  -2   2  17       63.71       98.23     27.99 o 
   0   2  17       43.33       34.35     49.00 o 
 -13   3  17     2958.65     2866.77    150.48 o 
 -11   3  17     1457.37     1433.31     33.70 o 
  -9   3  17     1775.86     1827.91     67.89 o 
  -7   3  17     2588.43     2591.12     79.43 o 
  -5   3  17     1660.67     1796.42     35.44 o 
  -3   3  17     1808.59     1778.04     24.25 o 
  -1   3  17     2196.15     2453.92     43.73 o 
 -12   4  17      146.27      188.97     31.24 o 
 -10   4  17        4.81       19.27     30.97 o 
  -8   4  17      130.49      107.75     21.84 o 
  -6   4  17       73.47      165.51     21.67 o 
  -4   4  17        2.63       -3.35     21.71 o 
  -2   4  17      262.31      350.98     22.76 o 
 -11   5  17     3076.35     2827.44    144.12 o 
  -9   5  17     1576.88     1524.64     49.40 o 
  -7   5  17      637.33      603.22     21.68 o 
  -5   5  17     2546.95     2671.02     74.05 o 
  -3   5  17     2819.75     3168.79     89.86 o 
 -10   6  17        3.38       14.97     22.87 o 
  -8   6  17      122.70      166.43     23.42 o 
  -6   6  17       52.25       62.31     31.57 o 
 -14   0  18     1850.03     1699.23    165.72 o 
 -12   0  18      104.84       62.96     31.42 o 
 -10   0  18      437.04      456.90     31.11 o 
  -8   0  18     4897.17     5044.72    166.42 o 
  -6   0  18      874.44      977.92     90.72 o 
  -4   0  18      471.96      518.95     32.96 o 
  -2   0  18     1754.23     1794.72     36.39 o 
 -13   1  18      415.30      475.33     21.11 o 
 -11   1  18       76.66       96.99     20.48 o 
  -9   1  18      280.98      289.88     22.47 o 
  -7   1  18        8.10       22.34     21.16 o 
  -5   1  18       22.28       75.93     24.10 o 
  -3   1  18       95.82      119.90     25.65 o 
 -12   2  18     1566.33     1386.15     65.26 o 
 -10   2  18     1581.90     1592.51     68.32 o 
  -8   2  18      140.28      124.51     31.47 o 
  -6   2  18     1884.54     2076.38     75.13 o 
  -4   2  18     2871.84     3023.14     31.99 o 
 -13   3  18      241.90      269.77     29.07 o 
 -11   3  18        1.71       31.57     20.54 o 
  -9   3  18       77.29       93.25     22.63 o 
  -7   3  18      393.19      426.86     30.23 o 
  -5   3  18        0.19       59.80     21.58 o 
 -10   4  18      730.50      741.04     51.77 o 
  -8   4  18     1824.15     1797.07     41.85 o 
  -6   4  18     1041.80     1001.58     23.91 o 
 -11   1  19     1117.68      986.26     57.13 o 
  -9   1  19     1045.95     1003.64     40.96 o 
  -7   1  19     1134.60     1187.86     25.32 o 
 -10   2  19       60.99       94.34     30.73 o 
  -8   2  19       48.37       76.86     22.17 o 
                                                 
